# Supplementary material for: Tetra-μ2-oxido-di-μ4-peroxido-tetra­kis[diphenyl­anti­mony(V)] chloro­form disolvate
Source: Acta Crystallogr Sect E Struct Rep Online. 2009 Feb 6;65(Pt 3):m253–4. doi: 10.1107/S160053680804419X (PMC2968518; doi:10.1107/S160053680804419X)
Supplement: Supplementary file 2 [file e-65-0m253-Isup2.hkl]

# 
# h,k,l, Fc-squared, Fo-squared, sigma(Fo-squared) and status flag 
# 
data_I
_shelx_title ' kn496' 
_shelx_refln_list_code          4 
_shelx_F_calc_maximum     1286.62 
_exptl_crystal_F_000      5696.00 
_reflns_d_resolution_high  0.7696 
 
loop_ 
 _symmetry_equiv_pos_as_xyz 
 'x, y, z' 
 '-x, y, -z+1/2' 
 'x+1/2, y+1/2, z' 
 '-x+1/2, y+1/2, -z+1/2' 
 '-x, -y, -z' 
 'x, -y, z-1/2' 
 '-x+1/2, -y+1/2, -z' 
 'x+1/2, -y+1/2, z-1/2' 
 
_cell_length_a    23.0764 
_cell_length_b    13.7353 
_cell_length_c    34.6597 
_cell_angle_alpha  90.000 
_cell_angle_beta  105.380 
_cell_angle_gamma  90.000 
 
_shelx_F_squared_multiplier     1.000 
 
loop_ 
 _refln_index_h 
 _refln_index_k 
 _refln_index_l 
 _refln_F_squared_calc 
 _refln_F_squared_meas 
 _refln_F_squared_sigma 
 _refln_observed_status 
   4   0   0   617574.69   610803.00   6928.75 o 
   6   0   0     1341.23     1483.35    144.53 o 
   8   0   0      387.93      490.71    231.04 o 
  10   0   0   343900.53   351263.25   4965.58 o 
  12   0   0     1401.17     1849.05    312.91 o 
  14   0   0     1492.77     1319.73    386.35 o 
  16   0   0    38240.44    36536.95   1065.32 o 
  18   0   0     5899.86     5560.26    902.14 o 
  20   0   0    19891.13    21442.55   1650.80 o 
  22   0   0     3003.09     2387.79   1124.22 o 
  24   0   0   143500.27   149266.66   5224.74 o 
  26   0   0    35453.52    38251.51   2491.18 o 
  28   0   0    30544.92    39626.14   3537.38 o 
   5   1   0     2752.61     2936.25    382.32 o 
   7   1   0      454.13      200.80     99.86 o 
   9   1   0    25259.75    22327.48    401.20 o 
  11   1   0   191627.80   189294.83   2272.07 o 
  13   1   0   119576.66   120751.13   1577.41 o 
  15   1   0   100920.09    99286.57   1457.63 o 
  17   1   0     2275.94     1719.98    534.62 o 
  19   1   0    13151.78    13930.33    724.87 o 
  21   1   0      561.26      364.93    688.47 o 
  23   1   0      275.23      355.02    808.11 o 
  25   1   0      839.92      637.37    832.83 o 
  27   1   0      384.92      595.04   1195.39 o 
   2   2   0      106.67      -37.45     37.45 o 
   4   2   0     2796.57     2753.64    115.74 o 
   6   2   0   215152.27   216199.27   2142.25 o 
   8   2   0   109511.79   112572.64   1157.30 o 
  10   2   0   334953.19   348272.94   3555.47 o 
  12   2   0      638.46      354.04    212.23 o 
  14   2   0    34167.54    33621.39    720.97 o 
  16   2   0    66473.03    67037.12   1237.51 o 
  18   2   0    69576.48    72953.95   1396.31 o 
  20   2   0    36878.29    38059.00   1280.64 o 
  22   2   0      201.20      316.18    667.85 o 
  24   2   0     8652.71     7134.82   1118.23 o 
  26   2   0     1648.50     1110.26   1061.84 o 
  28   2   0       87.70    -1140.27   1140.27 o 
   1   3   0   380968.25   398151.84   3740.31 o 
   3   3   0     1502.62     1559.83     85.73 o 
   5   3   0    42782.76    40789.59    522.43 o 
   7   3   0   164364.44   162585.67   1823.22 o 
   9   3   0     5807.07     6023.73    232.23 o 
  11   3   0    47995.88    47497.43    695.84 o 
  13   3   0    11314.17    10867.93    420.94 o 
  15   3   0     3691.17     3439.81    337.95 o 
  17   3   0    18487.03    17132.59    759.52 o 
  19   3   0     8917.61     8726.69    637.76 o 
  21   3   0     7893.62     7781.88    849.13 o 
  23   3   0      808.99      -53.76    670.05 o 
  25   3   0      477.39     -936.69    936.69 o 
  27   3   0      240.69      751.65   1245.44 o 
   0   4   0   226594.42   221507.45   2777.71 o 
   2   4   0    92499.89    97066.93    833.55 o 
   4   4   0   443981.84   430405.31   3834.97 o 
   6   4   0    19688.25    18546.62    332.70 o 
   8   4   0   180665.64   177254.75   2095.54 o 
  10   4   0   139060.94   137257.61   1637.51 o 
  12   4   0     1538.20     1470.74    268.43 o 
  14   4   0    44542.75    45323.72    866.78 o 
  16   4   0    55000.01    56343.41   1123.27 o 
  18   4   0    34422.64    32700.22    975.59 o 
  20   4   0    34705.71    36220.71   1565.29 o 
  22   4   0     3178.12     3144.79    741.69 o 
  24   4   0     1677.24     1068.92   1000.10 o 
  26   4   0     1259.77     1500.07   1022.29 o 
  28   4   0      150.95    -2436.99   2436.99 o 
   1   5   0   105909.48   105310.85    901.60 o 
   3   5   0    51235.21    53327.40    577.42 o 
   5   5   0   553055.44   556794.56   5442.52 o 
   7   5   0    65576.98    66728.41    874.41 o 
   9   5   0    39606.20    39932.13    677.28 o 
  11   5   0     8105.80     7696.98    339.39 o 
  13   5   0      825.65      990.31    243.44 o 
  15   5   0    32475.71    30731.40    841.10 o 
  17   5   0     2083.95     2172.40    426.30 o 
  19   5   0    84787.65    87107.65   1932.71 o 
  21   5   0     5571.72     6163.55    918.03 o 
  23   5   0    18765.01    19106.38   1335.63 o 
  25   5   0      871.68     3622.53   1269.78 o 
  27   5   0     4220.23     5311.50   2477.36 o 
   0   6   0   940215.25   967852.81  12466.54 o 
   2   6   0    36755.58    35079.03    436.12 o 
   4   6   0   103898.80   107320.96   1083.13 o 
   6   6   0   101636.07   100859.35   1205.37 o 
   8   6   0     1173.48     1709.54    204.53 o 
  10   6   0    26745.56    25690.25    655.23 o 
  12   6   0      144.88     -157.26    299.96 o 
  14   6   0       64.53      188.60    224.12 o 
  16   6   0     3046.81     2319.13    551.06 o 
  18   6   0     7940.86     7383.33    757.73 o 
  20   6   0     8169.41     7749.94    738.59 o 
  22   6   0     1371.39     1172.29    761.51 o 
  24   6   0    69047.09    74038.02   2876.71 o 
  26   6   0    16996.60    14930.17   1915.81 o 
   1   7   0   132598.89   133452.72   1454.83 o 
   3   7   0    63189.15    65202.92    815.23 o 
   5   7   0     1616.72     1247.61    168.45 o 
   7   7   0     5257.46     5705.85    252.49 o 
   9   7   0    29390.83    28140.63    617.65 o 
  11   7   0   213623.28   213986.75   2754.02 o 
  13   7   0    48365.48    48796.08   1011.32 o 
  15   7   0    54914.43    56100.01   1343.13 o 
  17   7   0      833.90      668.30    530.98 o 
  19   7   0       22.75      256.78    687.84 o 
  21   7   0      934.05     2462.66    937.02 o 
  23   7   0    14857.51    14395.55   1557.63 o 
  25   7   0       55.59    -1032.38   1168.16 o 
   0   8   0    10791.23    10554.02    584.90 o 
   2   8   0    32980.95    32773.88    589.57 o 
   4   8   0    19507.40    20255.93    480.75 o 
   6   8   0    50534.52    52285.07    842.84 o 
   8   8   0      155.60       99.16    225.89 o 
  10   8   0    34910.05    36193.32    737.03 o 
  12   8   0    84273.90    88254.91   1930.28 o 
  14   8   0    13617.45    14779.93    687.87 o 
  16   8   0     3422.19     3968.71    676.18 o 
  18   8   0    17760.16    19273.14    847.70 o 
  20   8   0     6340.42     5829.55   1018.53 o 
  22   8   0      747.59     1468.33   1248.46 o 
  24   8   0       86.77      704.29   1070.17 o 
   1   9   0    17267.61    15924.39    474.28 o 
   3   9   0    98602.84    98048.14   1330.77 o 
   5   9   0    74548.02    75020.49   1057.72 o 
   7   9   0    88190.76    87033.08   1276.68 o 
   9   9   0      496.04      132.03    283.92 o 
  11   9   0    60159.98    60448.16   1804.73 o 
  13   9   0    15728.10    17079.74   1079.67 o 
  15   9   0    34594.64    33174.38   1100.33 o 
  17   9   0    15506.88    15598.47   1026.91 o 
  19   9   0     2799.98     2243.92    953.63 o 
  21   9   0    34760.23    35168.09   2024.57 o 
  23   9   0       15.91      336.10   1534.89 o 
   0  10   0    66485.44    67811.78   1858.27 o 
   2  10   0     8038.47     8526.01    428.94 o 
   4  10   0   120319.42   118431.04   1531.52 o 
   6  10   0     2534.78     3108.54    340.79 o 
   8  10   0    43363.40    44274.71    938.05 o 
  10  10   0     1334.49      899.87    433.75 o 
  12  10   0     1870.79     1237.00    391.54 o 
  14  10   0    10012.93    11075.28    779.59 o 
  16  10   0    24558.25    22278.14   1508.95 o 
  18  10   0     3500.19     4532.92   1410.71 o 
  20  10   0    13216.21    14045.07   1471.62 o 
  22  10   0    14347.42    14511.15   1864.80 o 
   1  11   0    17681.37    16390.82    616.48 o 
   3  11   0     2695.77     2529.97    408.31 o 
   5  11   0    81171.14    83998.79   1506.47 o 
   7  11   0     6774.54     6053.38    461.55 o 
   9  11   0     9717.75     9412.88    697.48 o 
  11  11   0      606.89      655.00    465.64 o 
  13  11   0      327.83      458.37    752.48 o 
  15  11   0     2808.35     3590.79    951.05 o 
  17  11   0      269.13     -981.50    981.50 o 
  19  11   0    29165.39    29242.58   1886.99 o 
  21  11   0     5765.70     3550.30   1583.60 o 
   0  12   0    30270.92    31229.74   1323.48 o 
   2  12   0    50337.23    53273.82   1272.42 o 
   4  12   0     2005.26     1957.54    468.62 o 
   6  12   0    40371.15    43340.20   1305.17 o 
   8  12   0      998.55     1745.36    618.89 o 
  10  12   0     5000.99     4590.58    662.73 o 
  12  12   0     6108.99     5517.76    719.63 o 
  14  12   0      905.41     1802.16    967.56 o 
  16  12   0     2956.59     2519.07   1414.93 o 
  18  12   0     9890.17     8677.35   1536.83 o 
  20  12   0     1452.16      139.53   1310.59 o 
   1  13   0     7411.04     7000.44    641.71 o 
   3  13   0     5679.01     4899.17    586.53 o 
   5  13   0     1371.57     1155.10    529.46 o 
   7  13   0     9591.04    10624.86   1052.69 o 
   9  13   0    20510.10    20709.53   1331.61 o 
  11  13   0    18864.43    18198.67   1089.27 o 
  13  13   0    11228.51    11071.90   1640.59 o 
  15  13   0    22616.87    22689.74   2052.49 o 
  17  13   0     6695.79     8874.81   1832.99 o 
  19  13   0     1326.72      116.13   1511.91 o 
   0  14   0     3994.21     3655.70   1058.57 o 
   2  14   0     2560.31     2625.03    695.39 o 
   4  14   0      665.19     1348.82    544.75 o 
   6  14   0       59.88     -167.91    548.62 o 
   8  14   0    10634.30    10644.60    972.71 o 
  10  14   0       90.20      903.02    751.84 o 
  12  14   0    94375.43   105487.97   3043.39 o 
  14  14   0    12002.06    13315.29   1779.40 o 
  16  14   0    14077.68    14186.03   2091.65 o 
   1  15   0    29175.03    31164.26   1835.57 o 
   3  15   0    39199.38    37608.99   1808.51 o 
   5  15   0     4231.30     4763.53    851.94 o 
   7  15   0     8033.67     8026.65    963.07 o 
   9  15   0     2572.42     2491.23    804.14 o 
  11  15   0     2795.41     2383.74   1309.52 o 
  13  15   0      807.82      367.08   1293.30 o 
  15  15   0     1344.65     2111.46   1918.61 o 
   0  16   0     2445.89     2905.56   1843.76 o 
   2  16   0    15281.24    17671.80   2471.29 o 
   4  16   0    23587.66    27155.35   1856.38 o 
   6  16   0    10073.89    12098.36   1242.43 o 
   8  16   0     7116.98     4548.39   1485.82 o 
  10  16   0      848.88      574.81   1272.30 o 
  12  16   0        9.55    -1786.25   1786.25 o 
   1  17   0       70.69      -12.15   1217.58 o 
   3  17   0     1595.30     1716.74   1298.81 o 
   5  17   0     3005.56     1749.88   1352.04 o 
   7  17   0     7435.92     5240.76   3646.39 o 
 -29   1   1    13994.40    13698.54   2218.27 o 
 -27   1   1    31620.92    33554.09   2272.50 o 
 -25   1   1    16539.46    16726.04   1403.31 o 
 -23   1   1    32061.63    32321.86   1438.74 o 
 -21   1   1       98.02      508.14    589.43 o 
 -19   1   1    15417.41    16331.70    797.41 o 
 -17   1   1     8490.98     8817.99    611.12 o 
 -15   1   1     4748.76     3454.43    560.26 o 
 -13   1   1     5407.51     5988.99    386.31 o 
 -11   1   1     4718.50     5112.86    262.21 o 
  -9   1   1   474935.22   492005.25   4923.81 o 
  -7   1   1       18.02       53.86     98.56 o 
  -5   1   1   571973.88   580092.00   6158.96 o 
   3   1   1     2858.13     2732.87     97.99 o 
   5   1   1    20176.17    19289.04    257.57 o 
   7   1   1    94094.13    94142.35    928.97 o 
   9   1   1    21486.47    19681.13    348.77 o 
  11   1   1     8066.44     8072.05    307.03 o 
  13   1   1     2752.12     3778.62    398.18 o 
  15   1   1    45299.89    45440.30    904.44 o 
  17   1   1    21829.30    22508.53    699.29 o 
  19   1   1     4837.96     4413.02    600.09 o 
  21   1   1    33800.46    34296.71   1291.68 o 
  23   1   1       71.40      577.84    725.19 o 
  25   1   1    65480.31    67883.36   2932.08 o 
  27   1   1     4752.96     1110.39   1198.91 o 
 -28   2   1      200.07     -424.22   1121.36 o 
 -26   2   1        2.69      140.25    939.94 o 
 -24   2   1     1082.44     1061.58    761.13 o 
 -22   2   1      313.22      581.46    634.31 o 
 -20   2   1     2541.43     2001.10    548.92 o 
 -18   2   1    61999.84    63599.05   1756.10 o 
 -16   2   1     2053.55     1506.64    347.99 o 
 -14   2   1   187521.06   186381.67   2441.45 o 
 -12   2   1    28107.10    26160.23    562.65 o 
 -10   2   1   169578.17   169819.25   1910.97 o 
  -8   2   1     1861.80     2764.30    175.56 o 
  -6   2   1     1097.97      925.18    114.43 o 
  -4   2   1   321021.34   351611.44   3513.76 o 
  -2   2   1     9919.45     8815.05    152.46 o 
   2   2   1     3158.55     3722.09     78.79 o 
   4   2   1     7793.08     5878.83    143.89 o 
   6   2   1   115688.70   111798.15   1313.81 o 
   8   2   1      288.93     1019.98    127.18 o 
  10   2   1   197265.45   196513.50   1987.73 o 
  12   2   1   134546.30   137118.25   1755.21 o 
  14   2   1    51347.34    49790.05    844.48 o 
  16   2   1    60140.84    57805.42   1069.75 o 
  18   2   1      329.51      165.06    445.42 o 
  20   2   1     4464.56     4122.11    614.96 o 
  22   2   1      139.26     -673.20    673.20 o 
  24   2   1      142.44      512.03    791.05 o 
  26   2   1       29.62      -79.66    905.35 o 
  28   2   1      497.89     1564.12   1249.98 o 
 -27   3   1       35.49      169.13   1017.67 o 
 -25   3   1        0.03     -282.79    838.81 o 
 -23   3   1    15512.84    13923.19   1287.21 o 
 -21   3   1      513.87      -78.37    559.86 o 
 -19   3   1    96490.88   100618.59   2110.95 o 
 -17   3   1    97720.07    97343.23   1683.83 o 
 -15   3   1     8007.04     7224.06    496.67 o 
 -13   3   1    54986.18    55828.32    985.91 o 
 -11   3   1    16587.21    14704.90    414.16 o 
  -9   3   1   740749.94   763885.13   8080.78 o 
  -7   3   1   118030.84   125669.16   1568.63 o 
  -5   3   1    29342.74    30164.07    383.42 o 
  -3   3   1    37741.86    39912.36    530.37 o 
  -1   3   1      137.88      -85.60     85.60 o 
   1   3   1    23109.37    24204.94    302.80 o 
   3   3   1    15632.07    15547.84    219.84 o 
   5   3   1   159059.53   164411.52   1679.42 o 
   7   3   1   362289.78   364187.66   3871.11 o 
   9   3   1    74798.45    77484.02    939.59 o 
  11   3   1     6632.84     6658.83    278.54 o 
  13   3   1    15703.49    15608.72    454.82 o 
  15   3   1   188794.95   186604.78   2419.83 o 
  17   3   1    92550.15    94221.49   1497.66 o 
  19   3   1    56153.95    54592.95   1361.85 o 
  21   3   1     7683.81     6703.11    744.59 o 
  23   3   1      125.73      953.36    783.06 o 
  25   3   1      146.82     -463.78    914.52 o 
  27   3   1      597.38      592.53   1103.27 o 
 -28   4   1     9495.44     9234.86   2226.31 o 
 -26   4   1      153.60      107.03   1354.50 o 
 -24   4   1     6574.49     7670.81   1016.13 o 
 -22   4   1    11723.60    11057.52    995.37 o 
 -20   4   1    25400.55    24536.06    962.96 o 
 -18   4   1    24129.95    24190.93   1014.85 o 
 -16   4   1     1741.92     1424.84    421.09 o 
 -14   4   1    23868.77    23273.86    619.22 o 
 -12   4   1    33754.43    33311.82    639.95 o 
 -10   4   1    75882.45    77434.59   1070.77 o 
  -8   4   1   181835.73   196911.53   2320.46 o 
  -6   4   1      457.57      384.87     98.10 o 
  -4   4   1   575075.75   598062.44   5633.31 o 
  -2   4   1    17740.30    20833.40    302.12 o 
   0   4   1     8341.20     7614.44    174.95 o 
   2   4   1    14932.89    13553.82    219.39 o 
   4   4   1    27327.57    27460.63    374.95 o 
   6   4   1   267461.22   258306.98   2513.98 o 
   8   4   1      267.06      -19.65    157.01 o 
  10   4   1    56380.21    56599.80    821.98 o 
  12   4   1    15833.19    16118.34    492.34 o 
  14   4   1     6441.54     5946.37    352.24 o 
  16   4   1    55190.98    53840.72   1119.20 o 
  18   4   1    23391.72    22045.78    803.03 o 
  20   4   1    78660.45    81340.48   1983.07 o 
  22   4   1     9976.75     6899.69    941.20 o 
  24   4   1      360.30      259.57    838.48 o 
  26   4   1     2393.93     -703.65   1358.65 o 
 -27   5   1     6688.39     3576.29   1531.60 o 
 -25   5   1     6073.00     7570.76   1147.64 o 
 -23   5   1    22391.15    21239.57   1404.10 o 
 -21   5   1     6005.72     6790.59    810.21 o 
 -19   5   1    22797.02    21653.36    821.73 o 
 -17   5   1      592.90      428.91    421.61 o 
 -15   5   1     2035.28     2132.17    328.87 o 
 -13   5   1     7736.49     6846.14    378.75 o 
 -11   5   1    34018.65    32063.04    780.95 o 
  -9   5   1   108969.27   110298.03   1453.26 o 
  -7   5   1   153693.11   156783.31   1753.77 o 
  -5   5   1   135011.36   131514.44   1341.67 o 
  -3   5   1   102078.79   106192.73   1023.95 o 
  -1   5   1     3016.98     3343.31    146.28 o 
   1   5   1   537119.13   535058.56   4498.77 o 
   3   5   1     5999.73     7255.23    187.63 o 
   5   5   1    94836.74    94387.21   1079.60 o 
   7   5   1    19952.84    21141.96    390.84 o 
   9   5   1    21911.24    20812.07    434.32 o 
  11   5   1     2375.32     2317.68    229.46 o 
  13   5   1    22614.27    22519.53    651.13 o 
  15   5   1    16494.35    16515.11    523.86 o 
  17   5   1    28758.82    29838.30    892.12 o 
  19   5   1     5409.05     5064.35    552.98 o 
  21   5   1    14619.53    15489.16   1116.65 o 
  23   5   1     1451.57     1005.74   1029.64 o 
  25   5   1    41644.54    44980.14   2476.95 o 
  27   5   1     7457.85     7527.50   2077.63 o 
 -26   6   1     7086.19     8417.82   1688.52 o 
 -24   6   1     1079.80     1196.93   1206.39 o 
 -22   6   1    17562.28    19125.34   1188.67 o 
 -20   6   1     2604.16     3248.39    642.94 o 
 -18   6   1     2953.19     3424.43    613.23 o 
 -16   6   1     6067.70     5163.39    529.86 o 
 -14   6   1    61317.22    60484.05   1270.88 o 
 -12   6   1     1780.66     2556.72    301.49 o 
 -10   6   1     3656.55     3546.72    264.13 o 
  -8   6   1    36503.43    34268.46    542.98 o 
  -6   6   1    87554.36    87227.91   1067.39 o 
  -4   6   1   118707.10   127238.10   1269.20 o 
  -2   6   1   134345.38   139682.03   1290.31 o 
   0   6   1    11557.06    10133.43    252.54 o 
   2   6   1   261444.69   270719.84   2422.49 o 
   4   6   1     1853.30     1673.62    155.27 o 
   6   6   1    13546.28    12735.53    280.25 o 
   8   6   1     2339.01     2856.42    181.82 o 
  10   6   1    11771.16    12049.17    466.19 o 
  12   6   1   106403.55   103051.96   1448.79 o 
  14   6   1     5261.40     5316.08    587.69 o 
  16   6   1        4.79     -321.97    321.97 o 
  18   6   1      154.24      -66.41    483.21 o 
  20   6   1    27057.80    24349.14   1128.85 o 
  22   6   1      823.41     1296.28    897.80 o 
  24   6   1    11299.73    12190.89   1413.20 o 
  26   6   1     7028.44     7660.08   1947.31 o 
 -25   7   1     5558.08     2306.62   1575.37 o 
 -23   7   1    13016.71    13994.89   1530.20 o 
 -21   7   1     1067.51     1350.80    773.72 o 
 -19   7   1        2.41     -484.56    607.10 o 
 -17   7   1    28979.65    27725.45   1106.06 o 
 -15   7   1     9741.22     9287.54    650.70 o 
 -13   7   1    10677.78    10178.13    488.84 o 
 -11   7   1    64898.23    63566.43   1156.31 o 
  -9   7   1    29597.36    29676.31    650.53 o 
  -7   7   1      218.69     -129.57    165.74 o 
  -5   7   1    89857.15    94282.93   1176.28 o 
  -3   7   1   102356.76   102979.06   1119.99 o 
  -1   7   1    77039.20    76257.45    806.01 o 
   1   7   1   198100.92   207522.73   2175.43 o 
   3   7   1    13815.70    13292.92    355.91 o 
   5   7   1    18868.11    19117.61    405.79 o 
   7   7   1    33327.65    35913.21    586.93 o 
   9   7   1     8625.06     8901.73    380.77 o 
  11   7   1      158.02      221.13    286.59 o 
  13   7   1    37970.02    37562.21    823.43 o 
  15   7   1    43642.13    45563.85   1143.77 o 
  17   7   1      102.85      -49.96    703.71 o 
  19   7   1     1797.19      868.52    509.10 o 
  21   7   1    21057.48    20181.45   1735.61 o 
  23   7   1       77.65    -1245.20   1245.20 o 
  25   7   1    22266.47    24717.80   3726.27 o 
 -24   8   1     7290.01     4606.88   1695.45 o 
 -22   8   1      575.93     -487.18    964.47 o 
 -20   8   1     7304.75     7517.55   1228.24 o 
 -18   8   1    31758.70    33533.44   1085.48 o 
 -16   8   1     1895.64     2163.95    579.34 o 
 -14   8   1   153379.55   158260.83   3124.96 o 
 -12   8   1     4560.40     4363.00    446.32 o 
 -10   8   1    88622.95    85860.63   1401.81 o 
  -8   8   1       22.01      -94.62    191.69 o 
  -6   8   1     1511.91     1570.32    290.69 o 
  -4   8   1    47898.23    48583.14    771.15 o 
  -2   8   1     7216.98     6417.39    288.52 o 
   0   8   1      113.63      421.24    201.59 o 
   2   8   1    51904.84    55340.49    797.06 o 
   4   8   1    13502.91    13227.32    412.62 o 
   6   8   1      656.35      685.27    185.77 o 
   8   8   1    28548.41    28841.34    674.95 o 
  10   8   1   182401.34   182584.66   3866.97 o 
  12   8   1   141851.80   149728.23   2571.09 o 
  14   8   1    69066.66    73549.92   1958.04 o 
  16   8   1    29161.00    30237.99    921.69 o 
  18   8   1     4764.03     3372.12   1046.37 o 
  20   8   1     3087.51     2008.25    956.22 o 
  22   8   1     3317.35     3293.47   1307.70 o 
  24   8   1      534.71     2223.64   1538.50 o 
 -25   9   1     2155.39     4940.87   3336.76 o 
 -23   9   1     7547.58     5551.86   1515.30 o 
 -21   9   1     2937.71     5988.69   1232.63 o 
 -19   9   1    27729.14    26730.33   1597.53 o 
 -17   9   1    22185.00    22704.26   1172.76 o 
 -15   9   1       12.67      447.75    424.87 o 
 -13   9   1      229.71      -25.00    371.39 o 
 -11   9   1     9025.34    10566.62   1154.76 o 
  -9   9   1    56510.11    55269.01   1079.16 o 
  -7   9   1    98926.52   100191.66   1470.23 o 
  -5   9   1     7708.64     7967.56    350.46 o 
  -3   9   1    56237.85    54228.84    890.57 o 
  -1   9   1     1067.48     1218.92    240.69 o 
   1   9   1    41693.50    39693.47    701.98 o 
   3   9   1     5739.92     6528.47    379.61 o 
   5   9   1   159046.92   156568.78   1895.63 o 
   7   9   1   113431.07   114382.52   1947.06 o 
   9   9   1      351.98      511.49    282.79 o 
  11   9   1     2701.11     2302.51    410.00 o 
  13   9   1    14079.68    13347.89   1145.45 o 
  15   9   1    36759.73    36630.07   1055.05 o 
  17   9   1    30763.17    27019.37   1501.81 o 
  19   9   1        1.16     -414.67    792.47 o 
  21   9   1     9601.30     9496.52   1605.69 o 
  23   9   1     1722.95     1006.86   1234.86 o 
 -24  10   1    14883.34    11849.34   1927.11 o 
 -22  10   1      812.99     3010.84   1240.21 o 
 -20  10   1    27566.09    26538.18   1846.87 o 
 -18  10   1    10185.89     9640.66   1262.83 o 
 -16  10   1     2581.15     3218.22    814.73 o 
 -14  10   1     1419.10      909.37    595.53 o 
 -12  10   1     3716.74     4294.67    675.46 o 
 -10  10   1      890.28      724.41    437.74 o 
  -8  10   1    82018.60    81627.39   1349.80 o 
  -6  10   1    11689.42    10626.13    446.62 o 
  -4  10   1   101684.12   102026.70   1472.96 o 
  -2  10   1     3456.75     2918.85    331.28 o 
   0  10   1    54156.98    56944.80   1113.31 o 
   2  10   1     2898.30     3201.19    316.74 o 
   4  10   1    71737.13    76227.73   1267.99 o 
   6  10   1    39930.42    40842.49    865.33 o 
   8  10   1    26702.19    28647.62    703.65 o 
  10  10   1      493.64      758.98    406.37 o 
  12  10   1      322.95      242.04    422.93 o 
  14  10   1     1495.25      789.22    762.89 o 
  16  10   1    27752.93    27160.31   1606.04 o 
  18  10   1     4077.26     4519.49    952.18 o 
  20  10   1    36577.83    33294.30   2006.12 o 
  22  10   1    11812.19     9616.58   1742.42 o 
 -21  11   1    17762.76    18101.56   1856.18 o 
 -19  11   1      842.44      384.91   1306.62 o 
 -17  11   1     4845.81     5382.26   1122.30 o 
 -15  11   1      946.22     1219.73    798.04 o 
 -13  11   1      147.07      725.49    489.88 o 
 -11  11   1    15461.05    16615.92    894.71 o 
  -9  11   1     2269.56     3176.11    766.15 o 
  -7  11   1    82980.49    84585.37   1746.87 o 
  -5  11   1    82738.13    83953.62   1408.58 o 
  -3  11   1      178.44      518.83    327.21 o 
  -1  11   1      123.99     -332.83    332.83 o 
   1  11   1    16250.60    14935.31    582.87 o 
   3  11   1    42419.63    45533.60    914.55 o 
   5  11   1    10125.21    10087.78    543.12 o 
   7  11   1    30111.60    31314.91   1010.73 o 
   9  11   1      365.99      105.13    436.72 o 
  11  11   1     1283.59      434.31    468.57 o 
  13  11   1     3472.02     3465.64    597.67 o 
  15  11   1      551.33      198.33    738.75 o 
  17  11   1    16148.47    13839.99   1344.98 o 
  19  11   1    26169.87    29557.99   2205.30 o 
  21  11   1       15.20    -1492.77   1492.77 o 
 -20  12   1       69.11      832.13   1182.48 o 
 -18  12   1     1046.96      512.20   1281.73 o 
 -16  12   1     3894.63     4353.10   1034.95 o 
 -14  12   1    11673.62     9742.34   1112.73 o 
 -12  12   1     6983.77     7126.69    747.36 o 
 -10  12   1     1118.41     1071.33    511.80 o 
  -8  12   1      121.41      564.97    857.93 o 
  -6  12   1    49881.38    49918.63   1802.33 o 
  -4  12   1    39662.35    42632.14   1173.13 o 
  -2  12   1    38455.20    36258.68   1384.83 o 
   0  12   1     6278.22     4469.49    496.50 o 
   2  12   1    71876.02    74385.31   1316.96 o 
   4  12   1     1946.41     2512.89    455.56 o 
   6  12   1     7373.73     6782.97    722.70 o 
   8  12   1     6550.22     6634.79    682.17 o 
  10  12   1    16202.09    17151.04   1154.89 o 
  12  12   1     9240.43     9053.79    754.91 o 
  14  12   1      733.82      725.99    782.24 o 
  16  12   1     1605.38      288.50   1093.28 o 
  18  12   1     6604.15    10334.32   1535.92 o 
  20  12   1    13516.59    16118.31   1916.67 o 
 -19  13   1     3841.21     3859.24   1456.89 o 
 -17  13   1     6966.53     8392.64   1564.94 o 
 -15  13   1    34386.84    33802.30   1857.09 o 
 -13  13   1    14405.98    15383.27   1702.96 o 
 -11  13   1    47259.65    49253.78   1722.08 o 
  -9  13   1     9358.99     8301.61    793.00 o 
  -7  13   1      102.85     -184.00    923.18 o 
  -5  13   1     4481.10     3383.81    610.77 o 
  -3  13   1       26.96     -351.73    528.30 o 
  -1  13   1       36.19      175.45    450.98 o 
   1  13   1      991.64     1099.34    444.12 o 
   3  13   1    15518.67    15928.13    784.53 o 
   5  13   1     3208.84     2959.97    615.09 o 
   7  13   1       28.12     -447.18    571.48 o 
   9  13   1    75693.00    72148.03   2359.49 o 
  11  13   1       82.46     -472.37    607.08 o 
  13  13   1    72159.19    78967.69   2894.08 o 
  15  13   1      808.52     -533.57   1328.27 o 
  17  13   1      644.74      670.82   1370.38 o 
  19  13   1     2475.24     3419.13   1955.23 o 
 -18  14   1      976.36     -602.40   1849.79 o 
 -16  14   1        0.80      988.44   1641.07 o 
 -14  14   1    25213.21    27482.83   2279.60 o 
 -12  14   1     5267.18     4431.84   1019.03 o 
 -10  14   1     6722.16     4093.81    876.38 o 
  -8  14   1     1668.40     1979.29    710.65 o 
  -6  14   1      736.00     1565.53    654.56 o 
  -4  14   1     1046.23     1195.63    588.92 o 
  -2  14   1     6935.38     6800.98    830.60 o 
   0  14   1    10198.21     9477.44    780.88 o 
   2  14   1        6.63      580.56    672.68 o 
   4  14   1      357.49      684.14    635.77 o 
   6  14   1      169.77       37.46    575.22 o 
   8  14   1        5.47      938.17    624.69 o 
  10  14   1    31723.47    30303.36   1608.10 o 
  12  14   1    24595.92    25884.40   1582.86 o 
  14  14   1     2392.30     3728.14   1439.40 o 
  16  14   1     2405.37     3128.16   1544.05 o 
 -15  15   1     6426.63     6328.41   1899.38 o 
 -13  15   1     6591.04     5830.46   2030.39 o 
 -11  15   1     6989.14     4861.62   1209.25 o 
  -9  15   1       36.91     -806.50    827.93 o 
  -7  15   1    12603.50    14994.44   1161.48 o 
  -5  15   1     4473.20     3795.91   1163.79 o 
  -3  15   1    28981.85    28513.76   1490.13 o 
  -1  15   1     2103.28     2146.06    957.79 o 
   1  15   1    20103.01    20808.71   1628.29 o 
   3  15   1    12167.93    13031.25   1061.33 o 
   5  15   1     3903.52     3580.05    902.10 o 
   7  15   1      166.22      351.28    815.67 o 
   9  15   1    11695.35    12993.09   1298.80 o 
  11  15   1       34.42      -54.72   1392.22 o 
  13  15   1    18076.32    20683.13   2444.52 o 
  15  15   1      493.86    -1808.39   1892.65 o 
 -12  16   1      509.40     1135.32   1575.52 o 
 -10  16   1     2254.14     1412.62   1315.60 o 
  -8  16   1     1651.47      445.89    890.14 o 
  -6  16   1     4809.45     4272.32   1193.18 o 
  -4  16   1     2694.37     3251.12   1123.05 o 
  -2  16   1    38131.55    42057.72   2209.65 o 
   0  16   1    22797.87    23823.64   1829.75 o 
   2  16   1     5086.36     5502.75   1148.24 o 
   4  16   1     7136.26     3113.13   1153.45 o 
   6  16   1     1377.81     1519.33    939.88 o 
   8  16   1      235.45     -339.98   1021.60 o 
  10  16   1       28.74      128.60   1098.94 o 
  12  16   1       26.85    -2237.55   2712.38 o 
  -7  17   1    15643.20    16882.54   3716.69 o 
  -5  17   1    12281.71    11910.30   1673.58 o 
  -3  17   1     3088.49      132.18   2133.07 o 
  -1  17   1      114.19     1378.84   1301.18 o 
   1  17   1     1219.88      -64.50   1347.60 o 
   3  17   1    21658.69    20289.24   1956.96 o 
   5  17   1     4377.41     5223.70   1414.47 o 
   7  17   1    10149.99    13294.53   2925.69 o 
 -28   0   2    59767.43    57867.29   4613.44 o 
 -26   0   2    45251.70    51464.75   3279.36 o 
 -24   0   2    21732.75    16046.81   1821.76 o 
 -22   0   2     6630.12     5260.15   1207.03 o 
 -20   0   2     1626.54     2610.94    984.45 o 
 -18   0   2     1500.88     1504.75    664.65 o 
 -16   0   2    12118.76    12593.41   1511.19 o 
 -14   0   2   163765.63   169675.06   3250.91 o 
 -12   0   2   149977.48   150877.02   3822.91 o 
 -10   0   2    13442.95    13837.93    529.06 o 
  -8   0   2    39068.50    39189.09   1137.27 o 
  -6   0   2   308221.69   314978.78   4393.75 o 
  -4   0   2   764177.13   739960.31  20560.20 o 
   4   0   2    45353.78    48763.91    664.75 o 
   6   0   2    11161.52    12330.83    261.01 o 
   8   0   2    43443.72    50319.45    882.48 o 
  10   0   2     1751.46     1252.35    242.11 o 
  12   0   2   148761.02   146205.30   2340.55 o 
  14   0   2    16476.84    18367.02    716.92 o 
  16   0   2    23942.17    22622.97    889.43 o 
  18   0   2     3609.32     3145.81    866.14 o 
  20   0   2    24123.69    23467.50   1552.65 o 
  22   0   2   202315.88   210174.66   7612.00 o 
  24   0   2       77.56     -828.92   1542.78 o 
  26   0   2    62651.97    66321.35   4257.22 o 
  28   0   2     2369.54      986.37   1953.24 o 
 -29   1   2        0.00     1086.89   1673.62 o 
 -27   1   2     3319.21     2487.11   1109.87 o 
 -25   1   2      872.07      905.78    820.27 o 
 -23   1   2     2246.06      709.28    758.40 o 
 -21   1   2     2732.93     1428.23    606.27 o 
 -19   1   2    14295.11    14252.86   1014.83 o 
 -17   1   2   111367.95   114318.36   2572.44 o 
 -15   1   2     2749.14     2280.34    372.81 o 
 -13   1   2   160950.89   160958.73   2140.89 o 
 -11   1   2    44088.12    42155.75    650.77 o 
  -9   1   2    42958.29    41207.09    537.66 o 
  -7   1   2    11829.82     9651.51    224.28 o 
  -5   1   2    21041.45    24587.32    332.38 o 
   3   1   2    10411.21    10318.12    160.48 o 
   5   1   2    19979.83    19056.58    248.86 o 
   7   1   2   260307.02   247337.39   2107.95 o 
   9   1   2    16351.52    15417.75    305.84 o 
  11   1   2   193206.42   194989.06   2165.86 o 
  13   1   2    49855.55    47562.14    776.12 o 
  15   1   2    32495.55    32313.98    662.80 o 
  17   1   2    35202.02    34278.61   1177.89 o 
  19   1   2     2370.97     2038.31    555.44 o 
  21   1   2     1962.55     3326.34    736.24 o 
  23   1   2      798.80     -190.12    659.58 o 
  25   1   2       21.11     -277.33    806.04 o 
  27   1   2      351.46     -489.50   1708.11 o 
 -28   2   2     2143.12     4379.92   1515.10 o 
 -26   2   2     1404.78     1501.86    904.85 o 
 -24   2   2      313.18      398.99    716.65 o 
 -22   2   2    36990.32    36230.29   1398.16 o 
 -20   2   2       13.43      371.21    563.71 o 
 -18   2   2   133125.80   136159.47   2331.55 o 
 -16   2   2    55435.13    54227.55   1182.86 o 
 -14   2   2    30156.29    32298.69    717.44 o 
 -12   2   2   114808.09   115513.79   1462.03 o 
 -10   2   2    30873.98    31788.76    521.60 o 
  -8   2   2   493935.75   491099.50   5071.03 o 
  -6   2   2    21272.90    22075.63    348.63 o 
  -4   2   2   256680.94   259181.09   2468.83 o 
  -2   2   2   119534.77   124156.85   1358.26 o 
   0   2   2    18668.02    18578.16    364.12 o 
   2   2   2   279499.50   275941.09   2688.18 o 
   4   2   2   183352.64   192881.80   1800.53 o 
   6   2   2   382545.13   375029.09   3822.48 o 
   8   2   2   346394.78   357124.41   3614.14 o 
  10   2   2    24312.35    23480.94    416.14 o 
  12   2   2    45670.96    46181.27    959.01 o 
  14   2   2    19838.58    21046.42    526.18 o 
  16   2   2   120237.35   117030.07   1689.94 o 
  18   2   2    20224.11    21188.13    833.52 o 
  20   2   2       86.37      454.14    472.89 o 
  22   2   2    22192.47    23232.24   1144.98 o 
  24   2   2      414.96       92.60    832.82 o 
  26   2   2        0.83    -1061.11   1061.11 o 
  28   2   2     2177.76    -1415.00   1506.69 o 
 -27   3   2       19.08      428.14   1007.23 o 
 -25   3   2     1269.03     1297.57    924.22 o 
 -23   3   2    18068.12    18671.32   1138.41 o 
 -21   3   2       23.88      513.23    546.13 o 
 -19   3   2      824.93      857.16    447.97 o 
 -17   3   2     8803.29     8564.03    755.96 o 
 -15   3   2     6027.00     6281.19    399.96 o 
 -13   3   2    13914.21    12650.15    439.98 o 
 -11   3   2    10566.59    10796.00    367.97 o 
  -9   3   2        0.21      515.63    212.74 o 
  -7   3   2     3748.01     4147.36    232.08 o 
  -5   3   2     2396.64     2896.11    135.35 o 
  -3   3   2    53118.57    53727.90    640.68 o 
  -1   3   2    86603.05    87017.70    796.09 o 
   1   3   2   192822.05   192359.42   1800.78 o 
   3   3   2        1.92      349.32     77.26 o 
   5   3   2    71710.95    71519.09    798.52 o 
   7   3   2       30.21      132.73    140.69 o 
   9   3   2     1598.59     1451.91    184.72 o 
  11   3   2    32183.86    31391.25    567.13 o 
  13   3   2      410.78      360.93    347.35 o 
  15   3   2      854.80     1468.84    280.14 o 
  17   3   2     4677.28     4111.68    469.84 o 
  19   3   2       24.40     -428.61    428.61 o 
  21   3   2     5194.46     5443.11    697.17 o 
  23   3   2      131.43     -148.99    622.02 o 
  25   3   2     2960.50     2517.35   1045.89 o 
  27   3   2     1477.11      490.12   1141.20 o 
 -28   4   2     2773.23     2199.11   1347.05 o 
 -26   4   2     4541.61     4074.68   1107.47 o 
 -24   4   2      753.25     -538.58    842.12 o 
 -22   4   2    35290.17    35499.76   1481.23 o 
 -20   4   2     2423.77     1636.37    510.10 o 
 -18   4   2    69737.27    71476.87   1687.74 o 
 -16   4   2    28129.56    26628.65    739.81 o 
 -14   4   2     1661.91     2381.45    319.15 o 
 -12   4   2   128787.41   132084.14   1970.25 o 
 -10   4   2    19790.96    20221.61    477.66 o 
  -8   4   2   152892.91   160827.42   1875.51 o 
  -6   4   2   130150.13   141094.05   1516.71 o 
  -4   4   2    15975.84    12686.42    247.52 o 
  -2   4   2     9682.30    10081.65    194.62 o 
   0   4   2    55312.11    52666.17    506.76 o 
   2   4   2    58888.69    56734.99    648.06 o 
   4   4   2    10526.87     8517.06    267.20 o 
   6   4   2   380224.03   387069.53   3759.52 o 
   8   4   2   159495.91   156444.47   1848.88 o 
  10   4   2    15990.46    17017.07    384.72 o 
  12   4   2    51229.76    52238.32    890.89 o 
  14   4   2    11328.02    12848.25    513.21 o 
  16   4   2    45525.59    44181.45    912.38 o 
  18   4   2    44356.14    43952.32   1138.78 o 
  20   4   2       33.54      400.40    544.97 o 
  22   4   2     2589.75     1399.58    712.13 o 
  24   4   2        1.78      553.26    830.54 o 
  26   4   2      379.92     -351.89   1341.76 o 
 -27   5   2        8.70     -431.45   1614.24 o 
 -25   5   2     2745.60     2341.58    864.43 o 
 -23   5   2    19285.03    19845.33   1190.04 o 
 -21   5   2    17069.45    17744.29    926.41 o 
 -19   5   2    16191.11    14997.57    847.68 o 
 -17   5   2    25303.49    23882.97    908.12 o 
 -15   5   2      661.50      615.08    286.59 o 
 -13   5   2    11371.48    11517.06    678.51 o 
 -11   5   2    70531.13    67453.29   1107.24 o 
  -9   5   2   139287.67   144500.58   1721.73 o 
  -7   5   2   281376.75   265679.06   2651.28 o 
  -5   5   2    48658.39    51138.07    590.43 o 
  -3   5   2   122110.33   127935.32   1163.17 o 
  -1   5   2    46649.86    47097.86    496.77 o 
   1   5   2    53686.30    56977.99    608.53 o 
   3   5   2   187822.45   196990.58   1817.68 o 
   5   5   2     1099.43      887.92    124.14 o 
   7   5   2   106242.48   109073.01   1330.43 o 
   9   5   2     8366.12     7869.86    226.11 o 
  11   5   2     3445.36     2731.74    272.61 o 
  13   5   2    55310.99    56555.77    979.84 o 
  15   5   2    31146.02    29841.86    785.91 o 
  17   5   2   109557.26   110845.83   2068.99 o 
  19   5   2     2162.19      998.48    472.84 o 
  21   5   2    35539.98    39590.85   1831.88 o 
  23   5   2     4792.05     4221.88    732.92 o 
  25   5   2      106.53    -1364.83   1364.83 o 
  27   5   2    12978.11    10916.75   2129.88 o 
 -26   6   2    24672.90    25172.58   2276.63 o 
 -24   6   2     4883.26     2809.10    979.50 o 
 -22   6   2    20566.93    19772.56   1104.84 o 
 -20   6   2      659.22      471.29    574.21 o 
 -18   6   2     4014.46     3501.91    617.51 o 
 -16   6   2     6702.12     6764.68    652.81 o 
 -14   6   2     9087.23     7874.61    543.42 o 
 -12   6   2    34053.57    34660.53    752.30 o 
 -10   6   2     7845.26     8866.05    371.55 o 
  -8   6   2    18632.52    17617.27    409.37 o 
  -6   6   2    17665.30    17893.69    362.49 o 
  -4   6   2   364393.28   364555.31   3298.78 o 
  -2   6   2   486080.25   480194.03   4213.00 o 
   0   6   2      276.70      -33.69    125.89 o 
   2   6   2   237562.27   237190.78   2445.39 o 
   4   6   2     3764.34     3408.38    284.34 o 
   6   6   2    16736.42    16443.90    545.65 o 
   8   6   2      459.58      700.02    128.81 o 
  10   6   2     2155.23     2479.06    198.25 o 
  12   6   2     5805.00     4470.62    216.85 o 
  14   6   2      654.05      390.66    259.61 o 
  16   6   2    12179.35    12979.15    663.75 o 
  18   6   2     2102.73     2137.61    543.96 o 
  20   6   2    35659.53    37754.82   1490.21 o 
  22   6   2    76336.99    77067.24   2619.29 o 
  24   6   2      102.31     1449.56   1485.07 o 
  26   6   2    31176.13    35350.57   2541.89 o 
 -25   7   2     4650.77     4625.31   1775.35 o 
 -23   7   2     6674.16     5469.45   1278.12 o 
 -21   7   2     1711.59     2085.26    647.50 o 
 -19   7   2     3157.92     2839.33    641.68 o 
 -17   7   2    91426.39    93028.74   1818.50 o 
 -15   7   2     6762.61     6332.90    622.25 o 
 -13   7   2   261219.48   264840.41   4309.61 o 
 -11   7   2     2886.86     1821.51    293.43 o 
  -9   7   2     2862.69     2809.02    245.41 o 
  -7   7   2     1071.25     1776.48    230.39 o 
  -5   7   2   110937.27   109224.80   1302.79 o 
  -3   7   2    42269.15    44753.50    603.19 o 
  -1   7   2   104228.50   110097.47   1150.59 o 
   1   7   2      482.80      680.61    170.89 o 
   3   7   2    90835.08    94603.45   1107.51 o 
   5   7   2     1330.60      972.20    179.34 o 
   7   7   2   118964.77   123309.87   1819.49 o 
   9   7   2    16612.55    16287.84    442.78 o 
  11   7   2   264552.09   265339.44   2974.52 o 
  13   7   2    76776.18    78396.95   1325.53 o 
  15   7   2    20999.47    21991.75    778.84 o 
  17   7   2     4683.15     3152.63    416.84 o 
  19   7   2     2480.16     1807.47    803.06 o 
  21   7   2     5735.35     4535.34   1041.38 o 
  23   7   2     6904.50     5151.99   1238.04 o 
  25   7   2     3208.73     4637.76   1733.82 o 
 -26   8   2     1106.06    -1341.84   7334.81 o 
 -24   8   2     2594.58     1157.31   1118.67 o 
 -22   8   2     9903.97    15350.59   3017.89 o 
 -20   8   2     3479.17     2533.65    589.46 o 
 -18   8   2     7785.65     9581.61    731.39 o 
 -16   8   2    55190.61    57136.30   1641.95 o 
 -14   8   2    33429.67    33056.59   1102.02 o 
 -12   8   2      379.32      935.83    300.19 o 
 -10   8   2    35264.08    34139.59    664.71 o 
  -8   8   2    48792.41    50094.36    862.78 o 
  -6   8   2    10210.48     9409.91    349.97 o 
  -4   8   2     6247.70     6583.03    352.96 o 
  -2   8   2    29512.76    30405.88    608.60 o 
   0   8   2    41517.54    39431.10    653.76 o 
   2   8   2    25743.57    25481.65    520.85 o 
   4   8   2      239.42      214.77    240.54 o 
   6   8   2    35069.46    33278.16    659.64 o 
   8   8   2   134638.66   136130.09   2178.64 o 
  10   8   2    90132.26    95343.20   1594.85 o 
  12   8   2    22412.00    21802.25    602.76 o 
  14   8   2     9572.25    10287.34    363.70 o 
  16   8   2    12028.11    12281.56    904.99 o 
  18   8   2     1610.54      359.12    749.16 o 
  20   8   2       59.50     1112.15    910.00 o 
  22   8   2      552.87      717.18   1036.22 o 
  24   8   2     1179.60      747.25   1216.55 o 
 -25   9   2     4222.99     2659.31   2046.77 o 
 -23   9   2    26894.23    27711.20   2369.70 o 
 -21   9   2     2024.98      901.67   1313.41 o 
 -19   9   2    14287.50    16175.05   1544.55 o 
 -17   9   2    28531.09    30589.62   1168.35 o 
 -15   9   2     5902.68     6487.12    671.76 o 
 -13   9   2    57933.16    58894.72   1379.22 o 
 -11   9   2     7001.42     6457.17    515.24 o 
  -9   9   2      236.60      400.34    245.92 o 
  -7   9   2    59020.89    59460.98    917.16 o 
  -5   9   2    38356.12    38598.93    727.96 o 
  -3   9   2      435.54      686.77    242.28 o 
  -1   9   2     1977.54     2047.13    260.88 o 
   1   9   2   195116.14   191523.16   2416.74 o 
   3   9   2      401.02      164.24    231.70 o 
   5   9   2   106063.90   109098.23   1482.26 o 
   7   9   2     3764.26     3932.79    464.49 o 
   9   9   2    33306.58    34511.19    867.82 o 
  11   9   2    36639.69    34415.61    962.81 o 
  13   9   2     9693.45    10341.71    655.67 o 
  15   9   2    10177.82    10439.43    949.95 o 
  17   9   2    21970.80    19963.69   1304.41 o 
  19   9   2    15973.95    12739.09   1455.92 o 
  21   9   2     2807.49     2690.29   1334.75 o 
  23   9   2     1840.01     2239.85   1623.20 o 
 -24  10   2     9062.46     5907.12   2381.14 o 
 -22  10   2      260.48     1722.86   1619.87 o 
 -20  10   2     9527.06    11721.81   1582.72 o 
 -18  10   2    14620.30    15812.55   1531.10 o 
 -16  10   2     5109.45     4630.14    660.28 o 
 -14  10   2        0.32     1092.21    695.19 o 
 -12  10   2     4763.06     4912.17    555.18 o 
 -10  10   2    43066.35    42388.93   1093.56 o 
  -8  10   2     3220.54     3404.38    387.99 o 
  -6  10   2   134093.75   138474.14   2214.97 o 
  -4  10   2     6511.30     6047.76    374.04 o 
  -2  10   2    37413.88    36065.45    786.22 o 
   0  10   2    52449.94    54249.53   1007.46 o 
   2  10   2    36928.34    36417.94    755.18 o 
   4  10   2    12413.98    13080.44    469.04 o 
   6  10   2    54547.60    54434.68   1054.03 o 
   8  10   2      115.48      642.03    499.32 o 
  10  10   2     1560.96      682.91    679.60 o 
  12  10   2       59.56     -348.88    465.46 o 
  14  10   2     5961.24     5765.12    914.45 o 
  16  10   2     1178.95      578.60    891.13 o 
  18  10   2    45275.44    50786.08   2436.34 o 
  20  10   2    12290.69    15317.22   1808.62 o 
  22  10   2     3553.47     1372.43   1212.33 o 
 -23  11   2    13872.98    11440.03   2450.97 o 
 -21  11   2    13146.41    10051.26   1506.25 o 
 -19  11   2     1628.40      673.64   1082.22 o 
 -17  11   2     1537.02      224.10    882.07 o 
 -15  11   2       76.51     -605.97    605.97 o 
 -13  11   2     2344.29     1486.67    867.57 o 
 -11  11   2    16089.14    16020.29    818.34 o 
  -9  11   2    29968.03    30088.75   1150.53 o 
  -7  11   2    64556.59    60143.64   1348.24 o 
  -5  11   2    13899.09    14213.94    820.75 o 
  -3  11   2    15365.48    15306.14    710.20 o 
  -1  11   2    22067.08    24883.02    770.61 o 
   1  11   2    11681.75    11999.29    562.92 o 
   3  11   2    27238.27    29068.68    734.82 o 
   5  11   2      743.38      652.48    306.14 o 
   7  11   2     7670.04     7528.89    678.85 o 
   9  11   2     8379.00     8447.65    643.41 o 
  11  11   2      113.62      -81.88    833.24 o 
  13  11   2     7626.63     7287.94   1178.82 o 
  15  11   2     3714.91     2862.42   1284.77 o 
  17  11   2    43240.88    43424.15   2110.30 o 
  19  11   2      729.10     2521.79   1357.28 o 
  21  11   2    12443.08    12209.55   1738.15 o 
 -20  12   2     1312.83     1377.67   1599.57 o 
 -18  12   2     4896.67     4805.46   1587.98 o 
 -16  12   2     3339.51     3265.78   1093.10 o 
 -14  12   2     6469.26     6799.91    878.41 o 
 -12  12   2      490.30      380.57    675.87 o 
 -10  12   2    18544.72    18361.26   1300.93 o 
  -8  12   2     3836.36     3701.49    640.03 o 
  -6  12   2    13484.93    14465.88    687.66 o 
  -4  12   2    31373.51    31489.45    949.61 o 
  -2  12   2     5937.17     6427.38    672.55 o 
   0  12   2    22483.35    22071.72    758.29 o 
   2  12   2    25495.87    23478.42    773.80 o 
   4  12   2    22113.06    22753.30   1148.93 o 
   6  12   2     3052.01     2707.54    560.21 o 
   8  12   2     3254.29     1135.45    553.07 o 
  10  12   2    34183.30    34377.56   1258.14 o 
  12  12   2     1321.82     1806.28    719.76 o 
  14  12   2        1.65     2099.06   1002.24 o 
  16  12   2     6187.66     4720.59   1309.80 o 
  18  12   2     4019.37     4384.19   1214.73 o 
  20  12   2    22016.16    23065.92   2258.95 o 
 -19  13   2     4199.79     5395.54   1771.26 o 
 -17  13   2    15724.35    16008.57   2208.89 o 
 -15  13   2      851.31      516.98   1233.19 o 
 -13  13   2    41040.82    41381.13   1637.89 o 
 -11  13   2    13932.68    13297.09    968.86 o 
  -9  13   2     2865.00     3354.75    791.60 o 
  -7  13   2     1475.01     2493.30    790.29 o 
  -5  13   2     7605.39     5468.66    900.59 o 
  -3  13   2       93.78      199.01    456.74 o 
  -1  13   2    19613.46    20845.17    987.94 o 
   1  13   2      184.02     -478.70    478.70 o 
   3  13   2    27715.03    30403.42   1168.50 o 
   5  13   2    22014.01    21953.23   1032.06 o 
   7  13   2    40253.34    41864.73   1284.03 o 
   9  13   2      446.04      895.83    593.40 o 
  11  13   2    29004.40    29338.54   1994.06 o 
  13  13   2    18205.49    17939.88   1866.85 o 
  15  13   2      343.38      678.40   1047.16 o 
  17  13   2        1.01     -153.72   1307.80 o 
  19  13   2     2582.85     -198.54   1730.37 o 
 -18  14   2     2440.50    -1193.24   2323.56 o 
 -16  14   2    42366.21    42795.50   4303.52 o 
 -14  14   2    37615.41    38503.90   2070.05 o 
 -12  14   2    15671.50    16837.71   1585.95 o 
 -10  14   2    14339.10    16297.63   1333.88 o 
  -8  14   2      266.82     1303.82    624.55 o 
  -6  14   2     4000.72     3952.10    748.51 o 
  -4  14   2     6772.13     7758.61    933.23 o 
  -2  14   2        2.65      -65.57    622.97 o 
   0  14   2    30666.68    31310.63   1622.17 o 
   2  14   2       36.71     -503.08    611.68 o 
   4  14   2       43.08     -676.14    676.14 o 
   6  14   2    12155.66    12357.36    870.48 o 
   8  14   2    18723.27    20153.46   1148.41 o 
  10  14   2    88068.22    92364.91   2749.06 o 
  12  14   2     1218.02     1333.09   1035.10 o 
  14  14   2    41031.95    44436.90   2670.89 o 
  16  14   2      537.32      734.39   1884.83 o 
 -15  15   2     1129.21     2985.61   1968.66 o 
 -13  15   2     2942.96     2869.28   1237.94 o 
 -11  15   2      342.67      919.69   1018.72 o 
  -9  15   2      473.77     -334.54   1061.95 o 
  -7  15   2     7748.90     6979.74    985.26 o 
  -5  15   2    21531.45    22976.81   1381.74 o 
  -3  15   2      431.84      718.03    748.55 o 
  -1  15   2    46209.34    46387.83   2174.08 o 
   1  15   2    39434.70    44000.37   1837.46 o 
   3  15   2     1068.60     1633.75    839.50 o 
   5  15   2     7597.46     7357.74    903.75 o 
   7  15   2     1790.16     1748.49    739.16 o 
   9  15   2     4683.89     3659.99    989.64 o 
  11  15   2     2198.67     1361.17   1168.80 o 
  13  15   2     1620.95     1708.18   1358.49 o 
  15  15   2      478.15     -863.56   1387.16 o 
 -12  16   2      637.98    -2060.35   2114.97 o 
 -10  16   2    19965.36    19201.33   2140.89 o 
  -8  16   2      149.00     -681.98   1082.48 o 
  -6  16   2    40536.82    42890.47   2287.80 o 
  -4  16   2     3925.35     3852.38   1006.16 o 
  -2  16   2     7100.80     5433.49   1297.70 o 
   0  16   2    18754.07    22858.39   1772.30 o 
   2  16   2     1951.70     1734.27   1152.53 o 
   4  16   2    26089.29    26215.20   1499.24 o 
   6  16   2     5672.37     7238.02   1077.19 o 
   8  16   2       96.93     1005.99   1304.07 o 
  10  16   2      439.92      242.94   1249.83 o 
  12  16   2        8.95      128.78   1252.94 o 
  -9  17   2     5874.33     3759.05   2088.90 o 
  -7  17   2     1406.53     1487.13   1468.03 o 
  -5  17   2      681.98     1099.86   1245.97 o 
  -3  17   2      118.20      675.58   1342.90 o 
  -1  17   2      546.72      453.79   1314.59 o 
   1  17   2     1928.71    -1175.26   1258.81 o 
   3  17   2     5016.43     5225.88   1390.25 o 
   5  17   2     4440.50     3854.54   1698.00 o 
   7  17   2      680.05    -1147.30   2431.05 o 
 -29   1   3     1905.09     2417.67   1636.09 o 
 -27   1   3    34543.84    36405.59   2004.20 o 
 -25   1   3    16975.67    17820.05   1313.60 o 
 -23   1   3       44.69     -414.71    675.75 o 
 -21   1   3    22529.01    22740.15    955.74 o 
 -19   1   3     2101.37     1769.19    532.69 o 
 -17   1   3     9807.00     9310.80    875.56 o 
 -15   1   3    10627.37     9951.70    516.44 o 
 -13   1   3   140622.70   138518.56   1909.71 o 
 -11   1   3   267204.31   275699.13   3104.92 o 
  -9   1   3    21758.64    21053.46    356.60 o 
  -7   1   3    54859.31    52129.09    789.74 o 
  -5   1   3   349309.81   344037.66   3216.65 o 
  -3   1   3   834010.38   803079.19  11409.77 o 
   3   1   3    50300.69    52423.58    521.51 o 
   5   1   3    38541.26    37895.77    421.28 o 
   7   1   3    91839.95    94224.87    918.71 o 
   9   1   3    13053.71    11512.33    250.55 o 
  11   1   3     2439.55     3025.83    254.94 o 
  13   1   3   208946.86   206957.41   2336.49 o 
  15   1   3     2765.67     3044.35    412.92 o 
  17   1   3      114.04      446.88    325.82 o 
  19   1   3    14234.29    14380.38   1016.00 o 
  21   1   3    29849.27    30757.58   1201.53 o 
  23   1   3    94981.52    95406.23   2865.07 o 
  25   1   3       50.96      746.85    793.30 o 
  27   1   3     3247.91     1701.88   1154.84 o 
 -28   2   3      186.80     1077.70   1091.09 o 
 -26   2   3     2804.64      184.48   1181.13 o 
 -24   2   3      122.15      916.64    799.56 o 
 -22   2   3      868.33     1449.45    629.30 o 
 -20   2   3    10175.25    11430.84    817.17 o 
 -18   2   3    17726.98    18810.72    894.72 o 
 -16   2   3   163764.91   162998.72   3295.45 o 
 -14   2   3    12898.66    11997.03    458.59 o 
 -12   2   3   234386.56   232581.38   2645.06 o 
 -10   2   3     2092.16     1803.66    264.44 o 
  -8   2   3   107082.88   109917.88   1231.61 o 
  -6   2   3    10261.27    10638.07    238.24 o 
  -4   2   3     8902.06     8138.99    176.65 o 
  -2   2   3     9614.90    11434.24    168.72 o 
   0   2   3     6135.25     5796.74    117.71 o 
   2   2   3     8766.13     8570.90    145.61 o 
   4   2   3   381941.16   384340.69   3473.76 o 
   6   2   3     2531.69     2903.70    161.55 o 
   8   2   3   269182.59   266162.63   2566.81 o 
  10   2   3      814.21      694.40    144.18 o 
  12   2   3   199463.16   196173.61   2250.44 o 
  14   2   3    33847.32    33304.00    673.41 o 
  16   2   3    16671.81    16159.89    594.28 o 
  18   2   3     4472.10     4276.66    479.02 o 
  20   2   3       25.28     -504.96    504.96 o 
  22   2   3     1009.09      286.37    686.12 o 
  24   2   3      251.56     1766.78    883.89 o 
  26   2   3      308.87     1104.26   1198.91 o 
  28   2   3      719.12    -1334.57   1334.57 o 
 -27   3   3      270.71     1404.91   1009.72 o 
 -25   3   3     4761.04     3343.43    921.94 o 
 -23   3   3    17243.13    17289.37   1127.38 o 
 -21   3   3   190847.16   192227.66   4547.42 o 
 -19   3   3     5045.27     4131.41    618.16 o 
 -17   3   3   113897.64   113745.80   1930.43 o 
 -15   3   3     2273.55     1832.11    320.51 o 
 -13   3   3    89616.14    90711.02   1411.45 o 
 -11   3   3   444568.56   448250.31   5793.25 o 
  -9   3   3    20759.65    19525.37    534.53 o 
  -7   3   3   438338.50   421411.66   4186.06 o 
  -5   3   3    51546.09    50787.01    636.25 o 
  -3   3   3   155238.81   162669.67   1534.60 o 
  -1   3   3    25550.24    25802.34    307.62 o 
   1   3   3    31699.31    36027.08    399.43 o 
   3   3   3  1176834.13  1162493.25  14693.59 o 
   5   3   3    68001.84    70034.74    651.71 o 
   7   3   3   199846.06   194063.80   2030.36 o 
   9   3   3    32808.70    34723.72    522.59 o 
  11   3   3     1099.99      636.20    175.05 o 
  13   3   3   242427.73   245424.48   3097.89 o 
  15   3   3       54.62        9.77    263.03 o 
  17   3   3    97524.40    95337.72   2232.62 o 
  19   3   3     9784.56     8663.07    612.53 o 
  21   3   3       29.70      723.77    579.01 o 
  23   3   3      148.11      230.67    788.29 o 
  25   3   3      392.63     -599.09    880.54 o 
  27   3   3    28219.21    32791.08   2627.46 o 
 -28   4   3     1097.45      343.69   1277.81 o 
 -26   4   3     2554.23     3267.15   1291.51 o 
 -24   4   3       37.40      967.97    786.61 o 
 -22   4   3    32940.67    30592.39   1262.71 o 
 -20   4   3      615.92      657.44    553.95 o 
 -18   4   3    11476.81    12917.11    787.66 o 
 -16   4   3    12751.16    11812.87    650.52 o 
 -14   4   3     7331.32     7245.05    402.52 o 
 -12   4   3    68480.55    65734.76   1319.73 o 
 -10   4   3   247653.03   253112.47   3444.24 o 
  -8   4   3   193997.92   186943.14   2465.20 o 
  -6   4   3   296173.81   301439.97   2980.78 o 
  -4   4   3     6821.07     7488.40    202.21 o 
  -2   4   3    26258.77    27349.66    332.16 o 
   0   4   3     1089.48     1516.37    119.64 o 
   2   4   3   196788.72   204569.69   1874.39 o 
   4   4   3    13464.43    12544.12    264.75 o 
   6   4   3    65249.42    63914.08    694.24 o 
   8   4   3    10957.72    10801.53    262.54 o 
  10   4   3     7387.47     7442.02    237.47 o 
  12   4   3    18454.08    18276.98    442.33 o 
  14   4   3   103725.77   102430.33   1545.42 o 
  16   4   3     3369.70     2816.26    376.72 o 
  18   4   3    73785.16    74360.88   1557.34 o 
  20   4   3     1006.20      564.94    506.56 o 
  22   4   3     3721.03     4198.76    971.91 o 
  24   4   3     3072.16     3442.33    937.06 o 
  26   4   3     3419.35     1643.64   1954.08 o 
 -27   5   3    18536.34    17179.79   2166.54 o 
 -25   5   3    10748.16    11972.01   1218.10 o 
 -23   5   3      627.06     -257.75    701.45 o 
 -21   5   3    10315.03    11865.83    808.95 o 
 -19   5   3     4853.96     5187.81    627.15 o 
 -17   5   3     2851.87     3137.04    695.30 o 
 -15   5   3    10876.38    10203.52    803.60 o 
 -13   5   3     2388.85     2021.52    395.27 o 
 -11   5   3    93439.18    96038.85   1587.42 o 
  -9   5   3    99712.59   104072.84   1447.14 o 
  -7   5   3    39724.39    39784.72    580.94 o 
  -5   5   3     3399.89     3090.21    172.29 o 
  -3   5   3   198288.55   202937.44   1750.42 o 
  -1   5   3   174831.72   178935.95   1472.36 o 
   1   5   3    16173.36    13670.51    275.56 o 
   3   5   3     7955.38     6980.26    174.06 o 
   5   5   3     2329.56     2289.29    185.11 o 
   7   5   3    26231.48    25635.48    489.91 o 
   9   5   3     1111.77     1202.07    108.72 o 
  11   5   3     2135.65     2088.65    167.89 o 
  13   5   3    99469.29    97772.10   1294.53 o 
  15   5   3    27853.96    26234.15    575.01 o 
  17   5   3     2562.65     1881.43    396.89 o 
  19   5   3      353.28     -477.10    477.10 o 
  21   5   3    36845.71    38594.11   1668.26 o 
  23   5   3    46578.74    47314.23   2810.65 o 
  25   5   3     1227.50     1121.49   1333.83 o 
  27   5   3       21.96    -1765.95   1765.95 o 
 -26   6   3     7943.87     4992.95   1755.20 o 
 -24   6   3     3915.34     4143.51    869.84 o 
 -22   6   3     6349.71     7949.49    891.48 o 
 -20   6   3      269.66     -513.04    513.04 o 
 -18   6   3     6678.10     6960.36    721.19 o 
 -16   6   3    17205.69    16431.43    837.81 o 
 -14   6   3    15785.67    14985.24    617.40 o 
 -12   6   3     6595.76     5392.55    422.80 o 
 -10   6   3    28946.39    29765.23    657.03 o 
  -8   6   3   133635.73   142431.73   1776.05 o 
  -6   6   3    64646.77    65274.25    837.71 o 
  -4   6   3   269770.59   284645.53   2776.70 o 
  -2   6   3    17145.81    17740.37    363.77 o 
   0   6   3   272300.16   272612.13   2615.68 o 
   2   6   3   131482.69   128101.57   1335.21 o 
   4   6   3    34574.43    33003.06    498.71 o 
   6   6   3     1041.83     1398.26    161.42 o 
   8   6   3    48329.82    46792.60    762.30 o 
  10   6   3     6331.92     6146.82    206.38 o 
  12   6   3    45011.84    44181.37    599.39 o 
  14   6   3     4638.20     3826.18    309.35 o 
  16   6   3     3907.01     3735.82    419.86 o 
  18   6   3    31626.84    31033.28   1184.30 o 
  20   6   3    22555.54    22961.46   1670.90 o 
  22   6   3     3399.84     4999.37   1310.71 o 
  24   6   3    17773.97    15082.30   1767.90 o 
  26   6   3     1216.03     -583.36   2118.97 o 
 -27   7   3     7359.37     6025.54   4466.92 o 
 -25   7   3     8409.65     7940.41   1641.72 o 
 -23   7   3       45.28      992.71    828.09 o 
 -21   7   3       85.61      930.89    770.19 o 
 -19   7   3    12157.39    12896.82   1121.40 o 
 -17   7   3     1810.80     1363.32    540.04 o 
 -15   7   3    41592.60    45302.78   1195.99 o 
 -13   7   3    67397.06    64702.78   1344.74 o 
 -11   7   3       12.10      127.88    332.39 o 
  -9   7   3     2084.24     2247.22    238.69 o 
  -7   7   3    61463.34    61756.01    946.35 o 
  -5   7   3    73173.62    73229.41   1019.06 o 
  -3   7   3   166046.48   161551.17   1781.73 o 
  -1   7   3   278742.28   286630.59   2783.03 o 
   1   7   3     1710.72     2150.96    203.56 o 
   3   7   3     9232.35     9747.39    288.44 o 
   5   7   3    60980.74    61634.14    839.34 o 
   7   7   3    32098.35    32596.30    696.98 o 
   9   7   3    50708.23    49616.72    805.66 o 
  11   7   3    44438.71    47556.88    649.77 o 
  13   7   3    18573.14    18413.98    604.44 o 
  15   7   3      898.19     1423.99    328.83 o 
  17   7   3     2242.93     2517.75    369.82 o 
  19   7   3     5454.19     5897.44   1219.79 o 
  21   7   3    12396.89    12413.29   1508.44 o 
  23   7   3    27430.43    24409.74   1787.72 o 
  25   7   3     2086.26     3072.17   1717.23 o 
 -26   8   3     7919.52    12721.75   2897.99 o 
 -24   8   3     1807.19     1813.23   1362.99 o 
 -22   8   3     4791.62     4641.81   1041.15 o 
 -20   8   3    23031.46    24088.09   1455.32 o 
 -18   8   3    27705.44    26809.84   1044.08 o 
 -16   8   3   124565.38   127412.91   3034.85 o 
 -14   8   3    10331.71     9691.34    725.60 o 
 -12   8   3    88495.12    89558.16   1742.45 o 
 -10   8   3     9776.41     9634.49    379.92 o 
  -8   8   3      675.80      440.51    230.51 o 
  -6   8   3     1707.48     1337.86    237.23 o 
  -4   8   3      280.72      351.11    177.48 o 
  -2   8   3    10609.15    11549.44    373.30 o 
   0   8   3        2.82     -200.20    200.20 o 
   2   8   3    57954.27    58914.20    881.38 o 
   4   8   3    22293.19    22973.10    504.02 o 
   6   8   3     5503.88     4815.19    456.51 o 
   8   8   3   337695.13   344782.97   4465.81 o 
  10   8   3     3094.71     3101.93    276.47 o 
  12   8   3   104044.40    93002.60   4155.48 o 
  14   8   3     3951.67     4331.77    697.97 o 
  16   8   3    23350.77    24143.81   1134.02 o 
  18   8   3     3840.07     3623.34   1109.70 o 
  20   8   3     1072.20      344.22    842.07 o 
  22   8   3       46.46    -1118.62   1118.62 o 
  24   8   3      998.20     1962.48   1333.89 o 
 -25   9   3      820.85       90.45   2080.40 o 
 -23   9   3    15267.21    12340.00   1826.97 o 
 -21   9   3    27322.53    23610.18   2625.01 o 
 -19   9   3      773.03     1142.41    550.05 o 
 -17   9   3    15785.56    15627.85   1148.07 o 
 -15   9   3    31485.47    32789.00   1108.44 o 
 -13   9   3     7013.05     6802.24    673.35 o 
 -11   9   3     4782.84     4912.37    439.90 o 
  -9   9   3    21681.20    20998.19    567.99 o 
  -7   9   3    29930.27    28898.29    667.97 o 
  -5   9   3    30905.55    31802.42    724.92 o 
  -3   9   3    50327.65    52566.72    885.94 o 
  -1   9   3    26549.48    27892.86    675.07 o 
   1   9   3    96927.16    96492.08   1302.43 o 
   3   9   3   192487.34   197782.66   2453.65 o 
   5   9   3    32923.34    33379.88    656.02 o 
   7   9   3    23118.18    23373.32    700.88 o 
   9   9   3    46869.57    46073.71   1161.13 o 
  11   9   3    41915.34    43560.97   1359.32 o 
  13   9   3    16725.90    14812.13   1035.20 o 
  15   9   3    12557.24    11090.98   1353.94 o 
  17   9   3     5390.83     6341.17   1098.32 o 
  19   9   3    18876.20    21489.77   1607.74 o 
  21   9   3      476.55     1898.81   1247.37 o 
  23   9   3     2288.71     1253.43   1426.43 o 
 -24  10   3     2786.38     3775.68   2117.00 o 
 -22  10   3    23040.69    21241.84   1955.80 o 
 -20  10   3       66.22     -958.74    958.74 o 
 -18  10   3     2788.93     3371.12   1013.97 o 
 -16  10   3     1184.63     1141.29    600.78 o 
 -14  10   3      139.15      539.91    619.29 o 
 -12  10   3     5195.08     4172.39    761.44 o 
 -10  10   3    41168.82    40144.73    961.40 o 
  -8  10   3    24957.31    25184.18    887.20 o 
  -6  10   3    59400.32    58812.93   1090.43 o 
  -4  10   3    15132.87    14280.65    632.77 o 
  -2  10   3    11593.16    10913.18    480.67 o 
   0  10   3     7682.45     6672.90    394.18 o 
   2  10   3   131870.94   132155.53   1825.17 o 
   4  10   3    13972.03    14505.85    472.54 o 
   6  10   3    17966.13    18172.60    574.22 o 
   8  10   3     1154.42     1839.39    431.44 o 
  10  10   3      280.83      522.49    325.73 o 
  12  10   3        2.15      457.40    756.75 o 
  14  10   3    22891.91    25135.52   1367.83 o 
  16  10   3     2851.35     3056.20    897.00 o 
  18  10   3    53968.54    62954.52   3062.21 o 
  20  10   3     1673.58      701.70   1070.47 o 
  22  10   3        2.94    -1397.17   1397.17 o 
 -23  11   3     7168.23     7508.68   2451.38 o 
 -21  11   3     2708.91     1959.06   1319.81 o 
 -19  11   3     2035.02     1231.03   1143.28 o 
 -17  11   3      658.85     -269.97    785.87 o 
 -15  11   3     3878.06     2466.38    862.22 o 
 -13  11   3     7294.35     7018.07    664.38 o 
 -11  11   3    11175.72    12006.88   1161.33 o 
  -9  11   3   116439.59   116818.94   2226.18 o 
  -7  11   3     5380.68     6108.05    546.01 o 
  -5  11   3     9963.80    10601.52    522.05 o 
  -3  11   3    14104.92    12423.36    563.57 o 
  -1  11   3    20904.44    19752.70    786.19 o 
   1  11   3    56391.54    54715.57   1062.50 o 
   3  11   3     1041.72     1667.22    322.97 o 
   5  11   3    28354.12    27377.37    849.81 o 
   7  11   3     1699.39     1901.04    511.80 o 
   9  11   3       92.69      840.82    439.71 o 
  11  11   3     5221.54     4675.40    495.81 o 
  13  11   3     7578.82     6555.66    906.22 o 
  15  11   3    41820.12    41944.05   2177.08 o 
  17  11   3     8597.97     8616.55   1598.11 o 
  19  11   3     8332.87     7408.90   1537.03 o 
  21  11   3     9902.87     6807.16   1312.18 o 
 -20  12   3     4308.81     3362.67   1425.48 o 
 -18  12   3    14199.30    16888.98   2344.13 o 
 -16  12   3     6931.40     4633.10   1105.48 o 
 -14  12   3       33.32     -539.01    579.22 o 
 -12  12   3      559.15      305.45    535.55 o 
 -10  12   3      475.38     -571.16    571.16 o 
  -8  12   3    65595.39    67548.30   1822.22 o 
  -6  12   3     1998.58     1196.38    451.18 o 
  -4  12   3    45680.39    45598.64   1115.12 o 
  -2  12   3      955.80      436.28    378.74 o 
   0  12   3    78251.00    81986.96   1639.81 o 
   2  12   3     1095.67     1492.75    390.14 o 
   4  12   3    58391.15    60615.66   1483.65 o 
   6  12   3    15596.81    15173.32    801.53 o 
   8  12   3    12690.20    14449.11    878.30 o 
  10  12   3     2698.93     2026.59    635.18 o 
  12  12   3      802.88     1479.72    844.75 o 
  14  12   3      231.85      889.16   1038.00 o 
  16  12   3    11806.80    13416.79   1711.22 o 
  18  12   3     7022.96     6959.29   1404.45 o 
  20  12   3     8074.42     6577.14   1778.52 o 
 -19  13   3    14645.15    14367.40   2210.37 o 
 -17  13   3     8476.45     6308.17   1573.84 o 
 -15  13   3    35443.41    36873.32   2000.83 o 
 -13  13   3    19664.39    20851.78   1300.76 o 
 -11  13   3     6060.76     4776.63    783.71 o 
  -9  13   3     2004.80     1454.72    616.51 o 
  -7  13   3     5625.67     4868.27    683.17 o 
  -5  13   3     4389.00     3237.25    642.27 o 
  -3  13   3       14.59      691.69    453.58 o 
  -1  13   3    15811.36    14186.99    791.55 o 
   1  13   3    16322.76    15582.49    858.07 o 
   3  13   3     4890.74     4985.64    594.90 o 
   5  13   3    11873.75    11593.79    796.84 o 
   7  13   3    37225.66    34972.44   1367.45 o 
   9  13   3    36187.43    37185.11   1648.21 o 
  11  13   3    65686.02    67729.34   4660.58 o 
  13  13   3     1847.02     2713.54   1373.18 o 
  15  13   3     1128.43     1055.28   1404.05 o 
  17  13   3     3586.20     3166.40   1366.30 o 
  19  13   3      340.40     2497.39   1441.33 o 
 -18  14   3     2594.63     4506.75   2377.44 o 
 -16  14   3    21442.68    18676.89   2314.66 o 
 -14  14   3       43.87      -80.84   1329.47 o 
 -12  14   3    12354.09    12694.42    998.85 o 
 -10  14   3     1744.93     2262.31    768.85 o 
  -8  14   3     1236.47     1700.38    680.65 o 
  -6  14   3     5862.14     4575.25    759.36 o 
  -4  14   3    10822.25    11774.62   1222.30 o 
  -2  14   3     8153.79     6800.80    778.87 o 
   0  14   3     1296.36      706.62    721.77 o 
   2  14   3     6749.06     7671.02    770.16 o 
   4  14   3     1341.01      845.67    844.12 o 
   6  14   3      540.85      -93.03    571.30 o 
   8  14   3    33854.65    31786.34   1387.63 o 
  10  14   3     8214.57     9676.92   1039.36 o 
  12  14   3     6716.22     6847.34   1435.84 o 
  14  14   3     3699.08     4334.74   1394.49 o 
  16  14   3       68.84      606.72   1326.91 o 
 -15  15   3    23837.86    21228.77   2808.60 o 
 -13  15   3     1790.71     3408.14   2058.24 o 
 -11  15   3      784.96      641.95   1080.43 o 
  -9  15   3     8596.38     8026.47   1287.31 o 
  -7  15   3     1773.66     2722.75    861.33 o 
  -5  15   3     9240.39     9134.57   1006.05 o 
  -3  15   3    15051.48    13993.19   1624.94 o 
  -1  15   3      726.87     2128.57   1050.87 o 
   1  15   3    33064.06    34367.90   1529.86 o 
   3  15   3     5552.46     5522.46    911.11 o 
   5  15   3      736.70      509.98    744.20 o 
   7  15   3     6130.55     5349.77    884.30 o 
   9  15   3    16257.92    17386.59   1870.03 o 
  11  15   3    17147.77    18884.80   1350.94 o 
  13  15   3      938.87      464.80   1183.10 o 
  15  15   3      177.45    -2630.58   2630.58 o 
 -12  16   3      645.39      483.48   1656.41 o 
 -10  16   3      706.09     -676.64   1084.11 o 
  -8  16   3      202.06    -1047.77   1047.77 o 
  -6  16   3    13313.28    13600.60   1942.76 o 
  -4  16   3    36494.30    38396.71   2674.78 o 
  -2  16   3      777.78     -164.49   1219.70 o 
   0  16   3    20397.87    21344.87   1541.73 o 
   2  16   3    12088.04    10122.47   1422.58 o 
   4  16   3      213.87      663.07    991.18 o 
   6  16   3      530.30     1040.92    906.39 o 
   8  16   3      125.80     -942.66   1242.30 o 
  10  16   3      851.14     1747.97   1066.04 o 
  12  16   3     2285.59     1890.66   1395.85 o 
  -9  17   3    35753.05    39219.02   4288.22 o 
  -7  17   3      889.91     1091.88   1841.71 o 
  -5  17   3    13453.62    17037.72   2489.80 o 
  -3  17   3       35.83      -40.71   1413.00 o 
  -1  17   3     2290.88     1058.79   1356.65 o 
   1  17   3    22625.73    25731.08   2172.04 o 
   3  17   3      561.47     1423.20   1442.06 o 
   5  17   3    10543.13    10245.45   1653.18 o 
   7  17   3       13.41       -7.70   1122.35 o 
 -28   0   4     3078.79     4450.83   1926.28 o 
 -26   0   4    39575.07    42988.83   2726.16 o 
 -24   0   4     2729.12     2469.83   1216.84 o 
 -22   0   4     6021.77     7049.13   1557.47 o 
 -20   0   4      493.05     1550.68    742.14 o 
 -18   0   4     1765.13     1655.13    555.78 o 
 -16   0   4    42208.40    42106.20   1975.25 o 
 -14   0   4    67790.68    66017.31   1718.05 o 
 -12   0   4   122886.62   122042.38   2320.83 o 
 -10   0   4      145.60     -239.29    260.67 o 
  -8   0   4     5292.49     6386.30    300.30 o 
  -6   0   4   829708.31   870090.56  11839.85 o 
  -4   0   4    71483.16    70740.64    969.02 o 
   2   0   4    16687.13    18565.70    311.17 o 
   4   0   4   106514.65   115646.21   1435.28 o 
   6   0   4    90216.80    81342.64   1076.97 o 
   8   0   4     3679.61     5966.62    333.74 o 
  10   0   4   130159.15   139020.73   2083.60 o 
  12   0   4    11954.99    12067.92    497.49 o 
  14   0   4    95575.19    94662.76   2001.28 o 
  16   0   4      392.68      480.72    429.22 o 
  18   0   4   100867.54   104384.02   3483.79 o 
  20   0   4   169462.80   175153.88   4783.62 o 
  22   0   4    29539.19    29384.57   1977.84 o 
  24   0   4    71603.66    75757.54   4337.23 o 
  26   0   4      184.87     -177.13   1415.72 o 
  28   0   4     1307.70     5411.79   2902.05 o 
 -29   1   4     4854.49     2352.60   1467.49 o 
 -27   1   4       79.94      442.01   1039.63 o 
 -25   1   4      203.57      677.16    819.44 o 
 -23   1   4      498.59      577.08    640.59 o 
 -21   1   4    13172.47    11925.52   1140.58 o 
 -19   1   4    27729.69    27437.62   1064.73 o 
 -17   1   4    34810.58    34574.36    969.44 o 
 -15   1   4    47742.21    43647.23    986.86 o 
 -13   1   4      692.51      766.07    245.32 o 
 -11   1   4   203567.94   199312.47   2225.03 o 
  -9   1   4     1130.05      573.87    144.72 o 
  -7   1   4    85151.04    90746.69   1114.67 o 
  -5   1   4    55294.75    49750.23    563.21 o 
  -3   1   4    27435.22    25227.30    538.71 o 
   1   1   4     9992.56     8852.12    147.38 o 
   3   1   4    61423.90    68447.02    630.74 o 
   5   1   4     6396.53     7128.16    144.68 o 
   7   1   4     7393.53     7493.03    169.94 o 
   9   1   4   104915.09   115186.70   1127.73 o 
  11   1   4     6773.15     6212.74    297.14 o 
  13   1   4   154121.72   156216.16   1845.18 o 
  15   1   4    15874.65    14562.33    770.41 o 
  17   1   4     7147.52     6572.04    521.01 o 
  19   1   4    16943.64    17048.17    866.32 o 
  21   1   4      394.99      486.59    784.90 o 
  23   1   4     2651.40     3490.56    763.19 o 
  25   1   4     1882.05     2519.71   1034.60 o 
  27   1   4      611.41       97.09   1129.81 o 
 -28   2   4      261.17      625.94   1267.37 o 
 -26   2   4     1399.15     1407.61    963.11 o 
 -24   2   4    15019.27    14691.79   1180.90 o 
 -22   2   4    37412.97    38996.13   1392.63 o 
 -20   2   4   116067.59   118528.45   2598.84 o 
 -18   2   4     5231.27     4870.14    607.87 o 
 -16   2   4      692.88     1480.44    378.42 o 
 -14   2   4     3794.63     4323.87    423.53 o 
 -12   2   4   166037.75   165410.83   2174.16 o 
 -10   2   4   166752.69   176065.06   2029.54 o 
  -8   2   4    65175.43    61553.12    738.23 o 
  -6   2   4     2473.65     2732.54    136.35 o 
  -4   2   4    73125.10    71257.91    755.95 o 
  -2   2   4    36316.97    35746.68    351.56 o 
   0   2   4   155721.56   161526.13   1398.18 o 
   2   2   4    24801.87    26330.51    338.03 o 
   4   2   4   640683.13   636969.31   7456.09 o 
   6   2   4   203183.80   199085.42   1774.88 o 
   8   2   4    35201.66    37114.86    516.49 o 
  10   2   4       43.22       64.43    181.48 o 
  12   2   4    36344.20    33004.54    614.24 o 
  14   2   4   242994.58   248129.97   3091.62 o 
  16   2   4      114.57      887.09    291.10 o 
  18   2   4     5862.45     4958.93    589.61 o 
  20   2   4     7312.93     6825.12    719.70 o 
  22   2   4     9383.27    10236.85    989.78 o 
  24   2   4      172.86      591.70    897.93 o 
  26   2   4        8.22       71.31   1281.37 o 
 -29   3   4        5.88     -766.79   1603.71 o 
 -27   3   4     2373.86     2916.43   1864.21 o 
 -25   3   4     9511.29     8735.64   1193.75 o 
 -23   3   4    14674.27    14469.58   1014.78 o 
 -21   3   4     1342.68     2014.97    678.94 o 
 -19   3   4     9705.81    10209.57    741.99 o 
 -17   3   4     3701.36     3880.00    533.07 o 
 -15   3   4    33477.85    32301.19    865.61 o 
 -13   3   4     8598.20     8246.75    388.62 o 
 -11   3   4     7511.61     8235.36    354.80 o 
  -9   3   4    21795.42    20030.66    476.54 o 
  -7   3   4    22694.18    26746.30    420.60 o 
  -5   3   4     1087.89      913.97    130.84 o 
  -3   3   4   138558.06   139647.77   1359.05 o 
  -1   3   4    22630.09    21375.79    264.32 o 
   1   3   4    16707.09    17102.20    248.33 o 
   3   3   4   154263.42   156823.17   1667.00 o 
   5   3   4       42.21      286.09    192.16 o 
   7   3   4     9349.78     9267.08    188.65 o 
   9   3   4    70414.15    73775.12    919.36 o 
  11   3   4       18.43      235.81    155.73 o 
  13   3   4      473.74      556.85    294.54 o 
  15   3   4      128.77     -167.44    245.51 o 
  17   3   4     1668.02     1219.37    319.62 o 
  19   3   4     4742.01     4624.05    544.74 o 
  21   3   4      292.97     -593.06    593.06 o 
  23   3   4     3422.26     1607.25   1379.99 o 
  25   3   4        4.59    -1231.37   1468.70 o 
  27   3   4     6141.47     7563.26   2043.83 o 
 -28   4   4        3.53     -360.99   1172.27 o 
 -26   4   4     1897.64     -107.00   1355.23 o 
 -24   4   4     5945.34     5181.34   1085.69 o 
 -22   4   4    36868.74    34814.92   1419.56 o 
 -20   4   4    83021.25    85892.97   1952.37 o 
 -18   4   4     3204.15     2539.35    511.66 o 
 -16   4   4     3199.71     2653.90    432.32 o 
 -14   4   4   125404.93   130664.56   2082.99 o 
 -12   4   4    41848.77    40827.30    930.14 o 
 -10   4   4    60722.20    59919.00   1129.43 o 
  -8   4   4    17891.21    18598.56    450.54 o 
  -6   4   4      116.83      404.10    121.68 o 
  -4   4   4     4235.52     3866.76    152.13 o 
  -2   4   4      522.11      472.31     94.88 o 
   0   4   4   199193.72   198829.59   1891.54 o 
   2   4   4    32191.99    33339.07    427.41 o 
   4   4   4   598362.69   612097.13   6745.93 o 
   6   4   4     2773.91     2797.43    216.26 o 
   8   4   4    10122.26     9973.19    185.33 o 
  10   4   4     3545.41     3653.13    170.88 o 
  12   4   4    11057.92     9934.51    323.22 o 
  14   4   4   154882.45   151888.39   2151.58 o 
  16   4   4    32180.17    31607.64    766.82 o 
  18   4   4      151.55      222.87    415.54 o 
  20   4   4     3162.10     1581.96    624.92 o 
  22   4   4      355.11     -283.79    834.97 o 
  24   4   4     2216.56     3566.64   1044.06 o 
  26   4   4       47.09     1167.30   1681.57 o 
 -27   5   4        0.48     2067.10   1194.25 o 
 -25   5   4    13370.25    11484.69   1442.71 o 
 -23   5   4      554.03     1044.39    760.59 o 
 -21   5   4     9912.88     9213.35    875.57 o 
 -19   5   4      266.20     -425.39    516.83 o 
 -17   5   4       62.39      405.47    443.04 o 
 -15   5   4    24668.45    24519.19    751.85 o 
 -13   5   4    10866.13    10133.06    583.11 o 
 -11   5   4   199328.94   202452.45   3609.08 o 
  -9   5   4    32173.54    33005.69    590.52 o 
  -7   5   4   238257.05   254206.56   2896.11 o 
  -5   5   4    67058.49    72535.78    820.51 o 
  -3   5   4     8595.14     8841.06    215.22 o 
  -1   5   4     8425.27     9745.20    223.66 o 
   1   5   4    20847.70    20503.13    310.89 o 
   3   5   4     9751.66     9035.94    218.15 o 
   5   5   4    11075.37    10511.90    401.30 o 
   7   5   4    42910.56    40807.57   1110.39 o 
   9   5   4       38.91       35.81    147.30 o 
  11   5   4    28782.94    28973.50    407.27 o 
  13   5   4    57114.43    56463.19    852.41 o 
  15   5   4    71844.09    70772.66   1169.31 o 
  17   5   4    27999.29    26577.16    861.59 o 
  19   5   4    42353.07    41961.74   1489.77 o 
  21   5   4    12402.45    12518.62    948.09 o 
  23   5   4       86.99     -419.05   1117.01 o 
  25   5   4     7890.20     7986.22   1716.70 o 
 -26   6   4    15640.16    13106.08   1907.12 o 
 -24   6   4    17903.36    16875.47   1380.20 o 
 -22   6   4       90.19      641.04    705.84 o 
 -20   6   4       10.76     -116.46    518.07 o 
 -18   6   4      410.42     -166.29    462.23 o 
 -16   6   4    15994.88    15865.37   1018.41 o 
 -14   6   4    10473.70     7907.60    501.15 o 
 -12   6   4     9445.21     9931.70    506.62 o 
 -10   6   4    12394.33    11088.82    365.11 o 
  -8   6   4    46555.73    44351.20    748.67 o 
  -6   6   4   614084.44   629419.13   6739.10 o 
  -4   6   4   249989.48   254055.63   2322.89 o 
  -2   6   4   196401.77   198864.84   1950.43 o 
   0   6   4   239007.53   233339.02   2198.28 o 
   2   6   4     4057.92     4136.08    202.19 o 
   4   6   4     9935.27    10630.26    322.43 o 
   6   6   4    10470.36    10593.59    307.80 o 
   8   6   4    19820.50    18395.76    868.47 o 
  10   6   4    19896.88    20932.60    461.74 o 
  12   6   4     4611.13     5207.51    439.23 o 
  14   6   4    33123.54    34099.62    627.00 o 
  16   6   4     1118.65      697.52    445.58 o 
  18   6   4    52529.06    54822.95   1553.68 o 
  20   6   4    36129.42    40689.02   2601.98 o 
  22   6   4    12812.78    13719.94   1642.58 o 
  24   6   4    44856.37    51530.50   2850.00 o 
  26   6   4     2568.35     1418.06   2051.51 o 
 -27   7   4      371.99    -2165.59   2165.59 o 
 -25   7   4    10091.36     9276.92   1921.72 o 
 -23   7   4      312.07      329.67    717.68 o 
 -21   7   4     6430.22     6181.42    694.49 o 
 -19   7   4    27087.45    30885.88   1309.61 o 
 -17   7   4    91632.25    97437.44   2072.35 o 
 -15   7   4   107074.42   104942.13   2084.50 o 
 -13   7   4    20716.45    19308.18    646.06 o 
 -11   7   4    11737.73    12904.55    434.75 o 
  -9   7   4      374.89      562.07    202.06 o 
  -7   7   4    59866.52    57712.25    888.45 o 
  -5   7   4    28907.19    26678.83    516.71 o 
  -3   7   4    26897.04    29985.09    510.84 o 
  -1   7   4   188855.25   194910.78   2007.59 o 
   1   7   4    82975.60    86541.20   1041.49 o 
   3   7   4    22330.46    24275.89    423.52 o 
   5   7   4    42751.60    43791.58    728.93 o 
   7   7   4    53625.03    50435.52   1108.79 o 
   9   7   4   456717.41   475705.84   8758.35 o 
  11   7   4     6741.76     4708.78    630.46 o 
  13   7   4    60982.94    61932.97   1587.91 o 
  15   7   4     2804.60     2163.21    563.39 o 
  17   7   4      251.65      995.38    958.83 o 
  19   7   4        3.86     -138.49    828.16 o 
  21   7   4    19943.29    18961.40   1862.52 o 
  23   7   4      444.14     1339.76   1070.41 o 
  25   7   4    11449.26    10909.02   1898.66 o 
 -26   8   4     2479.63     3761.85   2135.42 o 
 -24   8   4      272.17       32.44   1336.22 o 
 -22   8   4     1356.11     1677.69    700.46 o 
 -20   8   4    29670.59    29756.20   1753.48 o 
 -18   8   4    54564.12    52643.09   1684.50 o 
 -16   8   4     4228.56     3782.86    792.77 o 
 -14   8   4     1558.02     1912.40    658.73 o 
 -12   8   4    20511.41    20103.74    688.13 o 
 -10   8   4     3949.95     2624.52    336.25 o 
  -8   8   4       44.53      307.32    243.91 o 
  -6   8   4      267.46      206.99    217.50 o 
  -4   8   4    61222.23    63512.41    898.69 o 
  -2   8   4    27803.43    26805.06    532.49 o 
   0   8   4    27769.84    27179.37    554.60 o 
   2   8   4    19584.09    18713.23    454.44 o 
   4   8   4   110449.46   112231.63   1399.49 o 
   6   8   4    98153.30    99991.91   1603.54 o 
   8   8   4    22044.08    20192.49    502.00 o 
  10   8   4    13836.77    13027.94    803.53 o 
  12   8   4    65504.80    62919.30   1737.31 o 
  14   8   4    20737.35    22833.06   1161.32 o 
  16   8   4      769.42      730.69    702.45 o 
  18   8   4      351.37      692.58    917.09 o 
  20   8   4     5012.84     2679.80   1198.19 o 
  22   8   4     5824.79     3562.12   1442.95 o 
  24   8   4      525.37      481.72   1433.06 o 
 -25   9   4    10661.76     7402.28   4556.24 o 
 -23   9   4    17594.18    17058.99   1868.91 o 
 -21   9   4     1240.63      866.93    970.67 o 
 -19   9   4    37671.84    37260.14   1398.19 o 
 -17   9   4     3687.82     2679.88    651.45 o 
 -15   9   4    25262.43    24154.27   1630.06 o 
 -13   9   4    13534.96    13422.57   1064.56 o 
 -11   9   4     7942.25     8344.49    597.42 o 
  -9   9   4    61080.60    62118.70   1105.51 o 
  -7   9   4     4406.58     4892.92    380.38 o 
  -5   9   4     7188.02     6787.36    351.80 o 
  -3   9   4    24136.37    22918.00    517.71 o 
  -1   9   4   187811.06   193511.64   2238.15 o 
   1   9   4    46238.65    46298.34    910.90 o 
   3   9   4    68839.41    70205.09   1042.81 o 
   5   9   4    49202.87    49256.95    866.38 o 
   7   9   4    32928.52    33053.84    819.74 o 
   9   9   4    53774.33    51497.36   1195.73 o 
  11   9   4    15709.71    16812.41    952.84 o 
  13   9   4     3024.62     2942.94    705.06 o 
  15   9   4    23220.99    21418.18   1170.77 o 
  17   9   4      194.93     1100.68    832.64 o 
  19   9   4    10695.61     9774.85   2191.97 o 
  21   9   4     1929.46     1901.80   1607.97 o 
  23   9   4     8883.31     5020.63   1394.42 o 
 -24  10   4      854.48      575.85   1995.29 o 
 -22  10   4     4332.04     4250.64   1462.93 o 
 -20  10   4     4289.60     6571.78   1273.92 o 
 -18  10   4      194.70      -23.68    676.37 o 
 -16  10   4     1163.22      -80.73   1019.81 o 
 -14  10   4     4004.81     3527.29    611.58 o 
 -12  10   4     5662.19     4305.53    583.02 o 
 -10  10   4    33849.39    34442.35   1019.55 o 
  -8  10   4   101805.02   102666.93   2210.13 o 
  -6  10   4     2129.72     1947.72    353.40 o 
  -4  10   4      951.31     1038.48    310.38 o 
  -2  10   4    51663.52    50376.64   1187.59 o 
   0  10   4        7.67       57.48    325.05 o 
   2  10   4    49736.83    48891.54    885.18 o 
   4  10   4    91360.17    93121.95   1507.42 o 
   6  10   4    18820.56    18777.57    639.88 o 
   8  10   4     9259.47     9197.15    603.18 o 
  10  10   4      218.60     1400.83    593.31 o 
  12  10   4     2140.24     2758.78    698.61 o 
  14  10   4    18272.25    17624.07   1030.17 o 
  16  10   4    57798.86    64403.52   2275.86 o 
  18  10   4     1001.60      752.46    972.60 o 
  20  10   4    14828.83    12284.75   1487.62 o 
  22  10   4      772.53     1424.42   1304.70 o 
 -23  11   4     2293.62     2646.48   2341.41 o 
 -21  11   4     1876.69     1426.50   1240.52 o 
 -19  11   4       92.79      865.69   1656.29 o 
 -17  11   4     3375.25     2274.64    987.24 o 
 -15  11   4      278.20     1367.36    612.86 o 
 -13  11   4       11.38      261.95    621.66 o 
 -11  11   4    54200.68    57029.41   1731.53 o 
  -9  11   4    25717.48    25631.88    893.37 o 
  -7  11   4    87325.24    89765.19   1739.76 o 
  -5  11   4     9364.99     8538.25    535.04 o 
  -3  11   4     2529.23     2417.44    377.23 o 
  -1  11   4    37790.32    38557.32    983.87 o 
   1  11   4     7145.47     7135.59    464.97 o 
   3  11   4     3024.26     2174.69    347.59 o 
   5  11   4     5744.79     5342.22    419.22 o 
   7  11   4     2676.39     2041.82    631.38 o 
   9  11   4     1718.91     1834.58    499.19 o 
  11  11   4     6713.25     7744.97    877.04 o 
  13  11   4    38110.23    36254.56   1503.07 o 
  15  11   4    27816.87    28284.83   1685.78 o 
  17  11   4    22134.30    21996.41   1591.61 o 
  19  11   4    11195.81     9824.53   1645.78 o 
  21  11   4     2455.49     3854.35   1565.99 o 
 -20  12   4     2657.94     1829.97   1300.56 o 
 -18  12   4     8453.71     8761.38   1562.25 o 
 -16  12   4     4126.95     4299.36   1254.26 o 
 -14  12   4       98.56      419.45    639.05 o 
 -12  12   4    14973.68    14657.74    913.69 o 
 -10  12   4      446.45      577.52    569.55 o 
  -8  12   4    35724.35    37486.46   1465.15 o 
  -6  12   4    17503.64    16540.54    758.11 o 
  -4  12   4     9484.42     8956.21    557.07 o 
  -2  12   4     1082.68      993.69    480.75 o 
   0  12   4    82719.29    85432.01   1773.86 o 
   2  12   4      813.69      955.13    350.56 o 
   4  12   4    18526.92    18165.52    828.93 o 
   6  12   4    13243.66    12948.40    995.82 o 
   8  12   4    13760.13    14218.59    910.92 o 
  10  12   4     8395.21     7209.36    885.31 o 
  12  12   4      102.66      145.99    859.55 o 
  14  12   4      619.61      464.19   1229.58 o 
  16  12   4    23051.77    26561.39   2005.88 o 
  18  12   4    13954.05    16412.39   1822.23 o 
  20  12   4        0.68     -436.47   1609.38 o 
 -19  13   4     1098.41     -620.85   1731.96 o 
 -17  13   4    17033.65    16763.06   1817.84 o 
 -15  13   4    22494.04    21441.50   1876.51 o 
 -13  13   4      722.09      413.45    628.01 o 
 -11  13   4        0.15     -276.51    577.17 o 
  -9  13   4     2641.34     2697.20    615.20 o 
  -7  13   4    17526.63    16202.31    966.45 o 
  -5  13   4     8857.80    10653.21    758.59 o 
  -3  13   4    16612.66    18061.89    965.02 o 
  -1  13   4    15215.40    15753.23    941.32 o 
   1  13   4    33439.06    32053.49   1077.43 o 
   3  13   4     5174.73     4555.87    563.91 o 
   5  13   4     4736.86     3935.96    602.79 o 
   7  13   4    17156.08    17242.32    920.64 o 
   9  13   4    37874.52    39639.19   1454.82 o 
  11  13   4     2403.08     2658.28    981.89 o 
  13  13   4      897.20      821.01   1132.40 o 
  15  13   4     1711.27      835.16   1306.59 o 
  17  13   4     2205.31      814.35   1757.86 o 
 -18  14   4    43537.11    42276.68   3658.99 o 
 -16  14   4     1214.50     3348.91   1611.04 o 
 -14  14   4    31851.66    31521.79   2311.60 o 
 -12  14   4     5067.33     5050.69    875.68 o 
 -10  14   4       28.17       28.41    668.06 o 
  -8  14   4     1826.68     1936.58    766.04 o 
  -6  14   4     7666.34     6630.06    803.17 o 
  -4  14   4    11602.20    11770.65   1169.27 o 
  -2  14   4    45576.61    43685.49   1556.82 o 
   0  14   4    10613.40     9640.52    865.98 o 
   2  14   4     6685.35     7142.28    717.55 o 
   4  14   4       48.07      551.23    570.44 o 
   6  14   4    51398.05    58536.74   2013.05 o 
   8  14   4    37277.89    35988.80   1382.29 o 
  10  14   4    39771.97    41307.46   1887.81 o 
  12  14   4    28269.16    32880.01   3063.12 o 
  14  14   4      211.56     1737.23   2011.06 o 
  16  14   4        1.40    -1015.18   1333.17 o 
 -15  15   4     3959.80     2350.24   1392.00 o 
 -13  15   4     1749.36     2397.20   1420.31 o 
 -11  15   4     2687.82     2583.91    852.07 o 
  -9  15   4    14844.94    14591.50   1456.37 o 
  -7  15   4     1966.80     1864.82    932.30 o 
  -5  15   4    18437.90    20899.81   1914.04 o 
  -3  15   4    52655.14    56293.28   2269.37 o 
  -1  15   4    12581.37    12182.11   1268.08 o 
   1  15   4    16417.76    16727.07   1198.71 o 
   3  15   4     5804.38     5185.33    788.60 o 
   5  15   4     3058.82     3491.29    800.76 o 
   7  15   4     3198.34     2678.22    769.05 o 
   9  15   4    11601.96     9567.82   1141.76 o 
  11  15   4     5932.27     4775.99   1479.91 o 
  13  15   4      310.49      908.97   1201.05 o 
 -12  16   4    22090.50    23122.57   2637.01 o 
 -10  16   4     5664.54     4622.16   1570.84 o 
  -8  16   4    36033.84    32189.82   1977.70 o 
  -6  16   4     2607.22      422.83   1148.31 o 
  -4  16   4     6466.20     5101.61   1128.91 o 
  -2  16   4    11794.84     9938.84   1412.49 o 
   0  16   4     2603.93     4451.72   1327.32 o 
   2  16   4    21890.90    19239.96   1707.56 o 
   4  16   4        4.63     -299.92    967.91 o 
   6  16   4       20.36     1293.59    955.27 o 
   8  16   4      210.22    -1311.42   1311.42 o 
  10  16   4     1508.18     2362.40   1181.50 o 
  -9  17   4        0.82      578.86   1818.04 o 
  -7  17   4     2666.71     3058.54   1642.37 o 
  -5  17   4     1242.73      885.03   1385.77 o 
  -3  17   4     1599.55     4594.16   1661.77 o 
  -1  17   4      241.50      560.63   1450.48 o 
   1  17   4     5575.66     4921.44   1521.92 o 
   3  17   4      828.44     3008.76   1402.22 o 
   5  17   4     3838.26      718.90   1763.68 o 
   7  17   4     1864.04     -323.95   1937.90 o 
 -29   1   5    21583.07    20975.34   1955.79 o 
 -27   1   5      173.55    -1018.53   1018.53 o 
 -25   1   5      396.62     -186.64   1052.05 o 
 -23   1   5     4735.70     4296.79    827.58 o 
 -21   1   5    15440.92    15113.50   1065.91 o 
 -19   1   5      360.47       98.11    479.53 o 
 -17   1   5     1543.83     1495.21    478.86 o 
 -15   1   5   173331.31   173665.31   2699.97 o 
 -13   1   5    43642.15    42978.64    787.46 o 
 -11   1   5    89085.18    89967.35   1127.80 o 
  -9   1   5   184857.17   195047.16   2377.22 o 
  -7   1   5     2378.53     2911.07    178.12 o 
  -5   1   5  1045622.63  1057604.50  11391.91 o 
  -3   1   5   181578.53   181360.14   1788.38 o 
  -1   1   5    37106.66    36516.32    451.65 o 
   1   1   5     8561.11     8521.78    124.48 o 
   3   1   5    37350.04    37743.08    370.73 o 
   5   1   5   142852.38   140145.34   1346.30 o 
   7   1   5    22069.73    21297.61    309.54 o 
   9   1   5   272891.22   266728.41   2578.75 o 
  11   1   5    55260.07    53811.03    771.48 o 
  13   1   5    14469.03    13404.08    392.21 o 
  15   1   5     2610.16     1928.95    284.58 o 
  17   1   5     6932.14     7916.38    968.86 o 
  19   1   5   111604.37   117552.21   2498.33 o 
  21   1   5    89776.45    93995.35   2574.60 o 
  23   1   5     5343.84     2498.29    855.11 o 
  25   1   5      528.84      965.45    875.64 o 
  27   1   5      350.92      392.82   1226.80 o 
 -28   2   5     2982.53     3432.44   1181.13 o 
 -26   2   5     5396.80     4059.63   1128.19 o 
 -24   2   5      149.94     1457.86    860.16 o 
 -22   2   5     1371.15     1723.20    705.48 o 
 -20   2   5    52820.75    53125.61   1928.70 o 
 -18   2   5    61432.57    64358.11   1549.00 o 
 -16   2   5    88333.89    86914.74   1688.33 o 
 -14   2   5   116393.10   114604.10   1903.02 o 
 -12   2   5       77.75      528.72    216.39 o 
 -10   2   5   202531.34   206588.25   2635.30 o 
  -8   2   5    67457.34    66336.17    790.38 o 
  -6   2   5    19477.80    18001.42    305.17 o 
  -4   2   5   331242.03   333579.38   3317.84 o 
  -2   2   5    57044.80    55416.03    516.35 o 
   0   2   5    20837.28    21933.24    259.33 o 
   2   2   5    22915.58    23737.75    339.20 o 
   4   2   5   211235.88   217635.42   1985.30 o 
   6   2   5   162158.45   154311.45   1548.37 o 
   8   2   5   123446.63   124822.52   1272.34 o 
  10   2   5   192849.38   192842.36   1792.88 o 
  12   2   5     4961.94     4928.57    259.91 o 
  14   2   5    94720.73    99931.63   1405.36 o 
  16   2   5    28045.29    24551.33    669.85 o 
  18   2   5       10.84      249.58    402.52 o 
  20   2   5    18823.49    17179.44    984.43 o 
  22   2   5      158.85     -619.96    619.96 o 
  24   2   5      515.53     1320.48    874.65 o 
  26   2   5     1629.10     1734.35   1125.08 o 
 -29   3   5      311.18     -982.08   1577.50 o 
 -27   3   5      112.14      609.39   1251.02 o 
 -25   3   5    48282.57    51854.98   1956.82 o 
 -23   3   5    86421.86    89744.20   3051.58 o 
 -21   3   5    26104.52    28778.27   1175.61 o 
 -19   3   5    57733.53    56193.29   1538.86 o 
 -17   3   5    17795.62    17055.58    801.63 o 
 -15   3   5    34668.25    32345.55    878.30 o 
 -13   3   5   154186.11   147585.92   2716.19 o 
 -11   3   5    37523.55    35327.72    780.70 o 
  -9   3   5    45598.50    49872.47    704.64 o 
  -7   3   5    48196.39    43252.82    585.19 o 
  -5   3   5    39084.94    38657.83    518.22 o 
  -3   3   5    17121.82    17571.77    270.42 o 
  -1   3   5   221802.09   222520.83   1935.53 o 
   1   3   5   603392.63   612532.63   6067.39 o 
   3   3   5   311554.69   306240.78   3538.92 o 
   5   3   5   523205.59   520086.97   5616.85 o 
   7   3   5     9531.48     8436.85    179.66 o 
   9   3   5     6267.17     6937.74    259.91 o 
  11   3   5    99523.57    98640.17   1231.16 o 
  13   3   5    18011.89    17360.01    580.83 o 
  15   3   5    52504.07    52560.33    924.95 o 
  17   3   5        7.97      234.58    338.57 o 
  19   3   5      342.16     -462.07    462.07 o 
  21   3   5     5569.92     5577.31    714.53 o 
  23   3   5     7119.92     6567.00   1075.98 o 
  25   3   5    42988.77    45367.98   2018.50 o 
  27   3   5        8.34     1913.18   3367.04 o 
 -28   4   5      127.53    -1493.35   1493.35 o 
 -26   4   5     5116.87     6440.12   1144.50 o 
 -24   4   5    14502.42    16010.89   1343.48 o 
 -22   4   5     6712.50     6317.92    790.76 o 
 -20   4   5     1410.18     1286.39    924.23 o 
 -18   4   5     6553.01     7349.39    715.84 o 
 -16   4   5     5497.79     5559.64    551.51 o 
 -14   4   5    90549.63    91082.17   1759.21 o 
 -12   4   5    13471.63    11444.65    511.25 o 
 -10   4   5   434603.81   432579.31   6249.42 o 
  -8   4   5    74580.84    69303.80    959.83 o 
  -6   4   5    70432.80    68954.97    775.82 o 
  -4   4   5     3478.55     4685.69    166.74 o 
  -2   4   5     2299.53     2098.87    117.72 o 
   0   4   5   134191.59   131139.45   1272.04 o 
   2   4   5    22155.06    18877.91    299.67 o 
   4   4   5     7514.02     7490.65    293.94 o 
   6   4   5    16078.18    16312.05    313.75 o 
   8   4   5    13619.37    15162.38    523.45 o 
  10   4   5    74079.73    73652.52    915.37 o 
  12   4   5    97379.95   100142.38   1364.36 o 
  14   4   5   208590.20   208547.55   3187.66 o 
  16   4   5    51028.00    50701.45   1176.87 o 
  18   4   5    22862.62    22772.71    867.83 o 
  20   4   5    10915.47     9743.05    775.78 o 
  22   4   5      559.24     1424.37    713.12 o 
  24   4   5     8433.07    12324.58   2118.09 o 
  26   4   5      264.73      -48.65   1265.17 o 
 -27   5   5      826.29      126.98   1141.20 o 
 -25   5   5       73.16     -123.38    842.71 o 
 -23   5   5      305.43      240.35    798.60 o 
 -21   5   5     5322.06     5388.60    713.18 o 
 -19   5   5     2378.51     3009.54    561.57 o 
 -17   5   5     1583.21     1752.54    465.89 o 
 -15   5   5    37879.49    37957.84   1361.80 o 
 -13   5   5   136577.47   136695.38   2369.88 o 
 -11   5   5    24940.84    25099.82    612.91 o 
  -9   5   5     3016.99     3759.13    320.65 o 
  -7   5   5    24860.79    24930.02    444.74 o 
  -5   5   5   267690.31   269959.28   2546.86 o 
  -3   5   5    13896.30    14640.65    279.68 o 
  -1   5   5     5630.69     6538.30    204.50 o 
   1   5   5       33.28       33.95    127.71 o 
   3   5   5    14212.61    16495.16    295.63 o 
   5   5   5   167012.47   164707.56   2112.45 o 
   7   5   5    20461.58    17015.11    668.14 o 
   9   5   5    17863.31    16083.19    414.32 o 
  11   5   5    78942.09    80075.78   1202.78 o 
  13   5   5     7862.07     7482.54    333.97 o 
  15   5   5     3017.41     3928.03    339.42 o 
  17   5   5     5167.40     5639.67    497.65 o 
  19   5   5    66266.47    70637.87   2045.46 o 
  21   5   5    27561.71    26148.13   1390.31 o 
  23   5   5     1582.01      426.08   1303.99 o 
  25   5   5     1144.84     -620.28   1374.34 o 
 -26   6   5      271.83    -1018.40   1609.26 o 
 -24   6   5     4811.89     4626.68    995.09 o 
 -22   6   5       61.38      581.38    692.77 o 
 -20   6   5    10707.70    10871.87   1304.61 o 
 -18   6   5       92.11     -198.06    461.59 o 
 -16   6   5    29678.12    30732.19   1114.59 o 
 -14   6   5     1883.89     1996.14    533.47 o 
 -12   6   5     2281.38     3019.72    347.03 o 
 -10   6   5   112399.87   112582.55   1578.58 o 
  -8   6   5     8304.54     7492.19    360.82 o 
  -6   6   5   195657.84   193131.77   2091.37 o 
  -4   6   5   132828.25   130325.62   1298.95 o 
  -2   6   5     9771.15     7733.63    239.25 o 
   0   6   5   145241.39   157009.47   1680.26 o 
   2   6   5    17021.32    15063.67    333.81 o 
   4   6   5    56327.95    59631.15    917.32 o 
   6   6   5    25088.14    25512.91    452.18 o 
   8   6   5    35643.88    36541.46   1108.63 o 
  10   6   5    12910.52    13667.32    685.52 o 
  12   6   5    25583.54    23914.66    594.75 o 
  14   6   5    20665.71    20879.35    791.60 o 
  16   6   5    15308.57    15358.80    385.33 o 
  18   6   5    67999.36    69498.23   2221.43 o 
  20   6   5     1232.23     1023.29    862.09 o 
  22   6   5    30398.01    30457.42   1848.93 o 
  24   6   5      760.24      -18.83   1585.17 o 
  26   6   5     6806.65     7227.88   2952.80 o 
 -27   7   5     4929.29     3575.88   2542.93 o 
 -25   7   5       71.00     2988.08   1282.77 o 
 -23   7   5      194.19     1434.41   1140.51 o 
 -21   7   5     2939.73     1996.93    679.33 o 
 -19   7   5        9.27     1565.44    569.43 o 
 -17   7   5    46978.25    46063.81   1438.01 o 
 -15   7   5    52284.96    53291.46   1409.97 o 
 -13   7   5      498.94      604.15    319.23 o 
 -11   7   5    28164.04    29025.90    654.33 o 
  -9   7   5    46412.48    45657.36    724.36 o 
  -7   7   5     7178.75     7983.70    337.49 o 
  -5   7   5   104391.48   103547.70   1268.20 o 
  -3   7   5   261668.83   260863.47   2824.22 o 
  -1   7   5       18.17      148.80    226.05 o 
   1   7   5    21059.20    18968.21    409.41 o 
   3   7   5     7415.05     6599.73    242.75 o 
   5   7   5    13061.98    13342.74    562.41 o 
   7   7   5   185161.91   189658.86   2328.47 o 
   9   7   5    92822.93    93324.68   2743.10 o 
  11   7   5       65.33      173.67    507.00 o 
  13   7   5     5413.04     4576.76    555.59 o 
  15   7   5       88.25      208.70    522.03 o 
  17   7   5     1317.21     -394.24    745.22 o 
  19   7   5    30302.58    27152.96   1513.38 o 
  21   7   5    33727.30    35216.04   1940.84 o 
  23   7   5        0.72     -443.87   1277.25 o 
  25   7   5     2044.24    -1416.54   1416.54 o 
 -26   8   5     5568.28     3029.89   2538.64 o 
 -24   8   5      780.11     1102.41   1423.85 o 
 -22   8   5     8830.40     9297.75   1261.96 o 
 -20   8   5    46746.14    47111.33   1538.19 o 
 -18   8   5    51040.87    55500.41   1597.29 o 
 -16   8   5    89665.62    93643.94   1996.95 o 
 -14   8   5    43837.82    43848.06   1487.20 o 
 -12   8   5     5920.47     5343.64    393.44 o 
 -10   8   5      453.24       52.05    259.15 o 
  -8   8   5        2.50      178.57    233.97 o 
  -6   8   5     1379.15     1209.83    248.77 o 
  -4   8   5   116529.88   113285.14   1400.76 o 
  -2   8   5    27987.92    26404.12    509.03 o 
   0   8   5   136413.30   137676.25   1681.82 o 
   2   8   5    74039.55    74832.00   1068.23 o 
   4   8   5    16203.72    15589.02    474.18 o 
   6   8   5   280080.88   277709.13   3424.13 o 
   8   8   5    50242.95    51280.50    934.51 o 
  10   8   5   271724.75   269586.16   4753.92 o 
  12   8   5     6335.39     6744.34    700.09 o 
  14   8   5    13716.49    14018.12    925.33 o 
  16   8   5     1765.65     1482.40    783.64 o 
  18   8   5     1277.51     1931.49    849.90 o 
  20   8   5     4054.40     3112.74   1305.95 o 
  22   8   5     1157.95      568.15   1371.71 o 
  24   8   5     6048.01     3803.23   1576.29 o 
 -25   9   5    15636.46     8407.26   2414.28 o 
 -23   9   5     8298.86     5823.76   1264.25 o 
 -21   9   5      680.14      367.76    905.88 o 
 -19   9   5    27255.68    27285.14   1920.82 o 
 -17   9   5    27543.71    28355.67   1504.77 o 
 -15   9   5        6.78     -538.04    589.26 o 
 -13   9   5     4693.59     5065.33   1064.43 o 
 -11   9   5     2520.48     2333.61    365.31 o 
  -9   9   5    21762.63    20685.29    685.86 o 
  -7   9   5    13434.74    11629.20    584.33 o 
  -5   9   5    40510.51    37206.11    693.97 o 
  -3   9   5     5591.42     5522.21    331.67 o 
  -1   9   5   161028.45   160837.39   2225.64 o 
   1   9   5    91879.84    91265.54   1296.04 o 
   3   9   5    10817.31    11338.06    382.59 o 
   5   9   5   150648.53   155445.58   2374.53 o 
   7   9   5    96903.62   102556.65   1639.05 o 
   9   9   5     1008.95      881.57    163.28 o 
  11   9   5        6.46      262.62    600.94 o 
  13   9   5     1441.71     1572.42    545.63 o 
  15   9   5    10102.26    10500.31   1134.19 o 
  17   9   5    11325.50    10934.54   1269.07 o 
  19   9   5     2968.50     2330.37   1084.73 o 
  21   9   5      137.41     -477.20    954.83 o 
  23   9   5    12834.53    13962.23   1845.13 o 
 -24  10   5     7289.18     6574.38   3066.68 o 
 -22  10   5     8783.89     9557.94   1385.85 o 
 -20  10   5       45.17      984.30   1203.86 o 
 -18  10   5     1814.73     2197.35    907.13 o 
 -16  10   5       22.88      -83.44    576.96 o 
 -14  10   5    23797.98    23389.94   1059.45 o 
 -12  10   5     7048.41     7192.06    535.93 o 
 -10  10   5   110289.29   114278.14   2235.34 o 
  -8  10   5    30993.93    32128.53    784.16 o 
  -6  10   5     2558.86     2143.28    416.88 o 
  -4  10   5       34.29      108.34    280.78 o 
  -2  10   5    20098.09    19817.57    712.29 o 
   0  10   5    94464.00    95638.87   1446.68 o 
   2  10   5    35668.15    34254.75    952.33 o 
   4  10   5     9249.78     8644.37    366.07 o 
   6  10   5      301.67       54.54    304.51 o 
   8  10   5     2822.01     2915.55    419.23 o 
  10  10   5     2063.80     2021.18    725.19 o 
  12  10   5    15304.01    16318.00   1026.81 o 
  14  10   5    41749.36    42872.63   1691.92 o 
  16  10   5    36802.14    39997.84   1847.17 o 
  18  10   5     3440.72     1123.82   1239.89 o 
  20  10   5     2144.51     1947.99   1872.71 o 
  22  10   5     2672.14     3935.30   1528.78 o 
 -23  11   5     6947.99     3536.92   1952.25 o 
 -21  11   5      263.89     -249.67   1163.48 o 
 -19  11   5      661.74     -145.18   1015.84 o 
 -17  11   5      509.28     1009.43    659.20 o 
 -15  11   5        0.31     -498.83    596.37 o 
 -13  11   5    44636.78    42239.54   1390.77 o 
 -11  11   5   112816.39   118762.98   2955.11 o 
  -9  11   5    18028.82    16972.76    927.35 o 
  -7  11   5    66313.34    68387.03   1366.09 o 
  -5  11   5    21789.84    20125.13    738.91 o 
  -3  11   5    10423.40     8431.22    557.15 o 
  -1  11   5    32405.44    32039.08    897.75 o 
   1  11   5    13550.34    13034.72    530.23 o 
   3  11   5     3984.00     3924.43    358.03 o 
   5  11   5      426.95      518.33    412.80 o 
   7  11   5       77.95      -19.25    497.23 o 
   9  11   5      517.67     1604.69    717.33 o 
  11  11   5    15235.57    15485.01   1124.07 o 
  13  11   5    57832.08    61900.54   2290.38 o 
  15  11   5     4088.96     5249.59   1119.56 o 
  17  11   5    37738.13    39231.00   1998.70 o 
  19  11   5     8059.17    10288.13   2120.36 o 
  21  11   5      561.02     1007.12   1618.03 o 
 -22  12   5     7020.49     6131.61   3250.58 o 
 -20  12   5     7238.64     5381.49   1834.25 o 
 -18  12   5      583.50     -302.93   1164.70 o 
 -16  12   5     7703.78     7134.78    845.88 o 
 -14  12   5     1124.40     1436.63    953.47 o 
 -12  12   5     9976.19     8614.52    836.06 o 
 -10  12   5    37718.29    37879.45   1502.37 o 
  -8  12   5      799.68      331.60    377.39 o 
  -6  12   5    33331.79    36765.88   1259.07 o 
  -4  12   5    23324.82    22331.94    906.33 o 
  -2  12   5    29510.71    28703.71   1092.23 o 
   0  12   5    14360.59    14021.28    672.05 o 
   2  12   5    58849.98    57624.39   1322.70 o 
   4  12   5    16924.92    17218.74    929.85 o 
   6  12   5      730.76      771.66    536.82 o 
   8  12   5    13436.87    12898.88    767.75 o 
  10  12   5      235.12     -196.34    619.64 o 
  12  12   5      319.29      442.48    838.58 o 
  14  12   5    19118.54    16931.62   1423.04 o 
  16  12   5     1956.45     1566.13   1053.82 o 
  18  12   5    10609.36    12494.43   1833.97 o 
  20  12   5     1643.12     3303.13   2148.47 o 
 -19  13   5       26.47     -342.21   1918.66 o 
 -17  13   5    47623.54    53193.70   3139.67 o 
 -15  13   5      846.70      260.12    744.33 o 
 -13  13   5     5722.61     4897.84    814.35 o 
 -11  13   5     1546.49     1215.23    638.93 o 
  -9  13   5     4014.32     3511.47    818.49 o 
  -7  13   5     5610.21     4338.14    686.15 o 
  -5  13   5      573.37     1476.74    493.89 o 
  -3  13   5    63816.85    68447.84   1775.64 o 
  -1  13   5     7660.35     7245.29    647.86 o 
   1  13   5    13198.83    14104.53    789.27 o 
   3  13   5    19170.07    18611.94    942.06 o 
   5  13   5     5140.53     4287.33    800.40 o 
   7  13   5    96105.69   101429.88   2505.01 o 
   9  13   5    34198.95    32652.51   1460.48 o 
  11  13   5    15275.42    14251.94   1174.93 o 
  13  13   5     5394.62     2418.97   1558.20 o 
  15  13   5      616.72      615.82   1097.15 o 
  17  13   5     1147.01      927.97   1583.79 o 
 -18  14   5     9406.15     3399.06   2348.86 o 
 -16  14   5      859.08    -1272.72   1272.72 o 
 -14  14   5     5660.12     4296.51   1746.49 o 
 -12  14   5      847.22       14.11    822.59 o 
 -10  14   5      192.22      673.71    743.27 o 
  -8  14   5     1101.29     1170.63    755.05 o 
  -6  14   5     2334.29     3071.44    837.51 o 
  -4  14   5     2729.21     2849.31    887.16 o 
  -2  14   5    11395.83    10623.21    817.91 o 
   0  14   5    16374.24    16110.35   1128.94 o 
   2  14   5     2622.06     3524.19    728.72 o 
   4  14   5    12067.97    10246.83    794.32 o 
   6  14   5    30536.53    29224.12   1293.56 o 
   8  14   5       22.88      215.54    811.95 o 
  10  14   5    29131.87    32171.01   2262.79 o 
  12  14   5     1264.02     2570.96   1296.88 o 
  14  14   5      178.77       -2.09   1156.66 o 
  16  14   5     1079.93     1175.81   1323.42 o 
 -15  15   5     1309.39     2560.18   1442.58 o 
 -13  15   5        0.85     1138.93   1428.75 o 
 -11  15   5     5651.67     3832.66   1273.72 o 
  -9  15   5    10956.74    11753.31   2170.21 o 
  -7  15   5      640.15     -133.00    924.99 o 
  -5  15   5     8433.15     9117.97   1342.46 o 
  -3  15   5    15790.94    15526.71   1452.41 o 
  -1  15   5    40523.84    41783.99   2257.93 o 
   1  15   5       23.66     -105.63    743.66 o 
   3  15   5        7.60      161.45    666.45 o 
   5  15   5      231.12      860.10    637.96 o 
   7  15   5    41725.01    40505.89   1810.06 o 
   9  15   5     4398.44     3474.02   1202.42 o 
  11  15   5     4490.58     5480.00   1401.83 o 
  13  15   5     2502.11     1197.17   1608.68 o 
 -12  16   5     2089.72     -510.41   1628.67 o 
 -10  16   5     6669.62     4464.88   1310.92 o 
  -8  16   5    15847.95    20889.87   1950.28 o 
  -6  16   5    12674.74    14487.04   1876.72 o 
  -4  16   5     2481.88     1536.98   1346.87 o 
  -2  16   5    20033.93    23147.07   1563.72 o 
   0  16   5     9076.46    10747.34   2041.78 o 
   2  16   5     1255.13     1255.16    942.64 o 
   4  16   5     1041.23      880.66    854.28 o 
   6  16   5     4064.64      813.49   1051.77 o 
   8  16   5     3616.68     2553.18   1107.54 o 
  10  16   5      449.30     -935.82   1291.32 o 
  -9  17   5     8276.73     7523.62   2176.90 o 
  -7  17   5    20660.29    26868.73   2369.07 o 
  -5  17   5      538.70     1829.83   1546.75 o 
  -3  17   5     2267.48      569.97   1429.53 o 
  -1  17   5     7123.87     6910.77   1672.97 o 
   1  17   5     9288.08     8788.00   1675.90 o 
   3  17   5     3509.25     2839.43   1239.16 o 
   5  17   5       35.11     1422.76   1953.38 o 
   7  17   5      774.10     1163.64   1487.88 o 
 -28   0   6    29209.54    29362.78   2454.78 o 
 -26   0   6     4061.60     3842.84   1384.64 o 
 -24   0   6     4977.14     4338.32   1300.22 o 
 -22   0   6      560.99      701.12    904.93 o 
 -20   0   6     1564.70      860.67    945.98 o 
 -18   0   6    61415.02    56540.75   2030.84 o 
 -16   0   6      943.83      214.91    448.65 o 
 -14   0   6   209479.33   207820.13   3887.05 o 
 -12   0   6    19690.51    19468.87    758.40 o 
 -10   0   6    86321.00    89723.92   1719.48 o 
  -8   0   6   355211.19   351321.78   8318.60 o 
  -6   0   6     6007.33     4029.76    258.63 o 
  -4   0   6  1655399.13  1649129.50  29397.04 o 
  -2   0   6     3053.41     4069.84    135.68 o 
   0   0   6   118156.30   117268.67   7547.36 o 
   2   0   6   420589.63   442700.31   5623.98 o 
   4   0   6    10941.89    12231.42    293.22 o 
   6   0   6    81881.77    75409.73    997.99 o 
   8   0   6   215293.88   228996.59   3001.81 o 
  10   0   6   192734.31   194476.66   3028.04 o 
  12   0   6    94953.86    98605.39   2096.75 o 
  14   0   6     1737.24     1239.28    334.01 o 
  16   0   6   124247.11   118565.49   2431.58 o 
  18   0   6    22660.48    20063.81   1186.33 o 
  20   0   6   170332.13   167440.64   6059.19 o 
  22   0   6    76230.61    75275.73   3349.23 o 
  24   0   6     4656.11     3620.77   1796.38 o 
  26   0   6     2444.05     2340.80   2759.42 o 
 -29   1   6     1294.12     -640.16   1121.54 o 
 -27   1   6      672.82     -397.26   1066.65 o 
 -25   1   6       50.59      643.39    787.71 o 
 -23   1   6    12027.37    13747.40   1069.49 o 
 -21   1   6      765.53      537.05    662.49 o 
 -19   1   6    79343.74    84390.58   1768.69 o 
 -17   1   6    40920.41    38118.02   1124.79 o 
 -15   1   6   119245.89   117344.89   2101.38 o 
 -13   1   6    96750.67    97502.92   1530.45 o 
 -11   1   6       53.67       -0.33    178.41 o 
  -9   1   6    87990.06    90406.35   1059.23 o 
  -7   1   6    13533.49    13539.98    289.08 o 
  -5   1   6     4022.43     3268.76    148.19 o 
  -3   1   6      260.95      -35.86     73.38 o 
  -1   1   6   106290.85   106958.95   1044.02 o 
   1   1   6   370922.50   367069.66   3099.04 o 
   5   1   6    31287.86    30376.37    349.61 o 
   7   1   6    56843.68    56641.57    632.05 o 
   9   1   6   117515.63   111371.83   1176.39 o 
  11   1   6   137238.31   133421.31   1675.35 o 
  13   1   6      277.39      764.10    220.31 o 
  15   1   6    75654.13    77529.29   1209.83 o 
  17   1   6    12201.83    11496.06    864.13 o 
  19   1   6      110.44     -423.90    455.78 o 
  21   1   6     2754.43     2633.10    652.67 o 
  23   1   6     1262.61      623.43    827.80 o 
  25   1   6        5.60      934.56   1083.63 o 
  27   1   6       63.24    -1420.34   1527.50 o 
 -28   2   6     4025.31     2286.79   1138.35 o 
 -26   2   6      793.27     -190.38   1341.96 o 
 -24   2   6    69677.88    72110.89   2464.74 o 
 -22   2   6    67931.91    71076.98   2270.06 o 
 -20   2   6    12367.42    13349.14    922.40 o 
 -18   2   6      222.83     1576.55    535.60 o 
 -16   2   6     6686.22     6198.86    527.61 o 
 -14   2   6    64328.25    60993.97   1503.37 o 
 -12   2   6    19250.28    17173.08    560.10 o 
 -10   2   6    17769.63    15318.88    429.91 o 
  -8   2   6   117016.67   110749.48   1256.39 o 
  -6   2   6     4704.26     5452.29    193.45 o 
  -4   2   6    17805.08    19537.66    289.71 o 
  -2   2   6    12620.76    13503.43    201.78 o 
   0   2   6   888416.38   894887.44   8134.76 o 
   2   2   6   384293.63   389968.78   4120.28 o 
   4   2   6       32.44      175.58     97.58 o 
   6   2   6    21298.74    23128.49    332.63 o 
   8   2   6      133.00      173.54    102.23 o 
  10   2   6   167135.53   164686.13   1760.14 o 
  12   2   6   103277.40   100922.43   1335.07 o 
  14   2   6     6025.35     5788.66    335.23 o 
  16   2   6    28518.62    26755.61    751.22 o 
  18   2   6    17274.91    15717.80    808.69 o 
  20   2   6    10426.63     7906.33    754.79 o 
  22   2   6      290.82      328.33    665.01 o 
  24   2   6     3299.32     4057.76    983.03 o 
  26   2   6    38132.80    38938.34   2011.75 o 
 -29   3   6     3307.58     1967.77   1331.34 o 
 -27   3   6       14.23      623.06   1167.02 o 
 -25   3   6     9618.70     9058.92   1246.74 o 
 -23   3   6      787.99     1174.85    758.17 o 
 -21   3   6    20991.16    19028.79   1133.38 o 
 -19   3   6     7999.17     7886.82    773.42 o 
 -17   3   6     7030.37     6895.36    583.38 o 
 -15   3   6    13989.14    13978.80    621.33 o 
 -13   3   6     5816.61     4171.60    462.60 o 
 -11   3   6     8270.74     8318.77    397.67 o 
  -9   3   6      198.39      613.12    170.21 o 
  -7   3   6      598.53      426.14    139.39 o 
  -5   3   6    17300.59    18688.13    332.82 o 
  -3   3   6    58785.48    56675.41    559.45 o 
  -1   3   6     9234.84     8355.80    181.82 o 
   1   3   6    24842.99    21571.93    305.90 o 
   3   3   6    17477.24    15187.12    225.78 o 
   5   3   6      316.32      170.51    137.57 o 
   7   3   6    10515.49     9030.53    190.47 o 
   9   3   6     8882.02    10060.00    476.05 o 
  11   3   6     1333.57     1807.13    277.83 o 
  13   3   6    13837.86    13391.67    480.51 o 
  15   3   6    18877.75    18997.06    519.76 o 
  17   3   6     2824.39     2408.37    458.62 o 
  19   3   6       16.08     -324.97    480.29 o 
  21   3   6     1653.61     1155.41    725.31 o 
  23   3   6      139.21     -639.92    885.48 o 
  25   3   6     2111.29     2520.69    770.05 o 
  27   3   6     2508.19     3081.55   2325.68 o 
 -28   4   6      755.96      245.76   1212.96 o 
 -26   4   6      601.61     -569.48   1490.05 o 
 -24   4   6    64073.58    69025.57   2281.79 o 
 -22   4   6    51186.24    45730.18   1832.62 o 
 -20   4   6    16208.61    15613.21    952.25 o 
 -18   4   6       41.34      775.08    462.48 o 
 -16   4   6     2150.16     2879.89    491.55 o 
 -14   4   6    54438.18    55533.84   1304.68 o 
 -12   4   6   136335.75   129898.35   2439.56 o 
 -10   4   6     2004.44     2213.15    251.30 o 
  -8   4   6     1995.81     1752.08    240.28 o 
  -6   4   6     3200.86     3282.33    178.15 o 
  -4   4   6    10825.12    12706.72    307.48 o 
  -2   4   6    17571.00    18184.61    280.98 o 
   0   4   6   163678.25   165991.73   1633.85 o 
   2   4   6    62681.00    61135.66    934.45 o 
   4   4   6    89912.31    91255.75   1320.94 o 
   6   4   6    51556.73    46736.99    813.94 o 
   8   4   6    22939.50    22982.15    565.37 o 
  10   4   6    56029.73    54241.56    764.10 o 
  12   4   6    58907.41    60683.48    782.99 o 
  14   4   6       22.09      278.44    310.58 o 
  16   4   6     4746.66     5696.51    442.81 o 
  18   4   6     1197.97     1102.77    457.37 o 
  20   4   6    10012.27    10176.92    844.10 o 
  22   4   6       21.99      370.59    667.85 o 
  24   4   6    10259.92     9577.99   1449.53 o 
  26   4   6    38190.83    40154.41   3443.77 o 
 -27   5   6     1718.21     1190.81   1124.84 o 
 -25   5   6     6590.27     5649.13   1121.15 o 
 -23   5   6     2406.56     2852.46    797.37 o 
 -21   5   6     2602.93     1730.80    799.82 o 
 -19   5   6      368.08     -558.71    558.71 o 
 -17   5   6    22955.40    23208.71    973.39 o 
 -15   5   6     1983.22     1988.22    418.88 o 
 -13   5   6   235486.05   235278.39   3804.09 o 
 -11   5   6      878.74      622.25    330.16 o 
  -9   5   6   342299.00   336568.03   4048.10 o 
  -7   5   6     1142.04      730.29    177.64 o 
  -5   5   6    50627.11    50655.42    687.27 o 
  -3   5   6    20421.84    18783.58    307.90 o 
  -1   5   6    13259.93    12922.59    270.09 o 
   1   5   6   200199.48   197975.86   1881.92 o 
   3   5   6    11599.49    11827.19    299.17 o 
   5   5   6     6541.13     7789.67    744.72 o 
   7   5   6    47172.52    46477.41    921.61 o 
   9   5   6    28199.93    31410.86    599.17 o 
  11   5   6   125683.72   125003.26   1718.68 o 
  13   5   6    22673.45    23335.89    403.67 o 
  15   5   6   105203.12   105347.00   1708.11 o 
  17   5   6     9091.57     9919.91    628.86 o 
  19   5   6    53937.09    51860.61   1835.02 o 
  21   5   6     1302.97     1116.04    918.12 o 
  23   5   6     2836.67      801.85   1637.16 o 
  25   5   6     6211.93     8872.10   1749.16 o 
 -26   6   6     2746.46     -219.11    994.04 o 
 -24   6   6     1112.61     1220.34    910.77 o 
 -22   6   6      900.46      274.15    696.28 o 
 -20   6   6    23670.71    23569.75   1190.73 o 
 -18   6   6    30741.14    30389.01   1136.20 o 
 -16   6   6      197.03       61.21    506.71 o 
 -14   6   6    16010.42    14998.40    765.56 o 
 -12   6   6    16569.46    18128.94    620.90 o 
 -10   6   6    89735.55    84929.89   1316.55 o 
  -8   6   6   193012.17   191502.97   2394.50 o 
  -6   6   6      899.86     1758.76    318.81 o 
  -4   6   6   471491.28   494579.78   4901.54 o 
  -2   6   6   142378.11   145746.63   1577.84 o 
   0   6   6     3448.44     2539.07    191.85 o 
   2   6   6     2501.41     1747.54    143.89 o 
   4   6   6    67416.27    64571.58    888.10 o 
   6   6   6    27427.23    28706.56   1123.47 o 
   8   6   6    22789.51    21944.18    885.16 o 
  10   6   6    53715.21    54623.18   1300.87 o 
  12   6   6    26770.06    27900.49    670.31 o 
  14   6   6    81781.66    82447.13   1768.07 o 
  16   6   6    51222.66    51707.18   2409.10 o 
  18   6   6     1507.17     1968.24    785.33 o 
  20   6   6    68040.23    69212.34   2933.32 o 
  22   6   6    27756.27    28489.89   1836.65 o 
  24   6   6      408.42       44.65   2017.53 o 
 -27   7   6     4194.47     2320.58   1832.78 o 
 -25   7   6     1978.79      901.77   1080.88 o 
 -23   7   6     6855.32     5740.87   1071.56 o 
 -21   7   6      520.88     1149.18    708.33 o 
 -19   7   6   103979.98   102410.33   2668.77 o 
 -17   7   6    20618.12    22296.31   1109.77 o 
 -15   7   6   101455.91   104016.62   1983.67 o 
 -13   7   6      234.59      368.54    330.41 o 
 -11   7   6     6817.61     7985.48    389.58 o 
  -9   7   6      384.45      672.21    234.34 o 
  -7   7   6    33963.93    32572.23    585.15 o 
  -5   7   6       71.32      326.21    180.51 o 
  -3   7   6   335314.00   338035.03   3732.87 o 
  -1   7   6     1170.50     1244.95    200.45 o 
   1   7   6     1390.50     1541.06    203.69 o 
   3   7   6    24597.84    24887.37    387.46 o 
   5   7   6   192423.86   198178.23   2466.17 o 
   7   7   6   237603.89   237347.67   4677.90 o 
   9   7   6    98123.95    99915.80   2071.51 o 
  11   7   6    26889.38    26246.04    924.88 o 
  13   7   6      274.01       65.00    450.13 o 
  15   7   6     1043.65       91.01    698.87 o 
  17   7   6     3403.90     2930.29    880.23 o 
  19   7   6    14511.69    16080.09   1314.87 o 
  21   7   6    25784.90    27255.75   1827.33 o 
  23   7   6     5277.19     7558.69   1502.06 o 
  25   7   6      104.43    -3033.43   3102.58 o 
 -26   8   6     1400.96      590.19   1724.16 o 
 -24   8   6     5440.12     6730.73   1350.20 o 
 -22   8   6    33025.74    33078.57   1895.34 o 
 -20   8   6    16869.10    19130.81   1041.79 o 
 -18   8   6     8537.32     7818.55    869.63 o 
 -16   8   6    91859.88    98315.30   2174.82 o 
 -14   8   6     1036.33     1009.80    511.59 o 
 -12   8   6      149.09      371.44    299.50 o 
 -10   8   6      588.69      413.00    260.85 o 
  -8   8   6    16083.25    16460.05    491.00 o 
  -6   8   6     4918.76     5421.15    343.66 o 
  -4   8   6    13245.31    12580.43    386.38 o 
  -2   8   6    22589.39    23494.25    493.89 o 
   0   8   6    48742.50    49339.80    823.49 o 
   2   8   6   116408.18   110656.30   1513.30 o 
   4   8   6    43144.11    43340.45    877.50 o 
   6   8   6    23575.70    22678.04    549.58 o 
   8   8   6   107830.48   111518.80   2133.17 o 
  10   8   6     8962.06     8568.43    659.66 o 
  12   8   6     1349.71      410.89    563.14 o 
  14   8   6      451.54      824.00    612.01 o 
  16   8   6     6491.00     4765.04    928.23 o 
  18   8   6     1945.74     2756.97   1095.06 o 
  20   8   6     2377.95     2787.80    985.79 o 
  22   8   6     6038.54     5844.38   1480.87 o 
  24   8   6     9716.95    11206.16   1803.48 o 
 -25   9   6    17549.79    11870.92   2741.80 o 
 -23   9   6     1370.25      521.17   1307.84 o 
 -21   9   6    13081.37    13312.71   1105.35 o 
 -19   9   6    17148.59    16617.15   1140.40 o 
 -17   9   6    12138.21     9606.57    791.18 o 
 -15   9   6     1006.93     1421.18    572.42 o 
 -13   9   6     7501.12     6375.49    513.32 o 
 -11   9   6     9657.32    11297.62    534.32 o 
  -9   9   6    21541.54    19961.05    582.63 o 
  -7   9   6     7175.13     7400.08    366.31 o 
  -5   9   6    54900.91    52670.86    842.26 o 
  -3   9   6     2407.27     1856.87    300.64 o 
  -1   9   6   104349.82   107051.60   1520.87 o 
   1   9   6    36203.28    35502.58    734.60 o 
   3   9   6   111697.11   114569.89   1386.21 o 
   5   9   6    10080.21    11313.96    476.33 o 
   7   9   6    35847.43    33976.90    990.81 o 
   9   9   6     5948.17     6490.93    698.38 o 
  11   9   6      478.24      283.32    564.98 o 
  13   9   6    10252.51    10088.37    982.69 o 
  15   9   6     7524.11     8486.64   1574.64 o 
  17   9   6     5931.18     6574.08   1087.02 o 
  19   9   6     3226.82     2558.36   1300.32 o 
  21   9   6     5533.17     4285.01   1416.98 o 
  23   9   6     8138.64     7304.58   1571.36 o 
 -24  10   6     5789.34     4551.09   1844.03 o 
 -22  10   6     3089.83     5252.61   1369.50 o 
 -20  10   6       39.06      886.56   1209.66 o 
 -18  10   6      791.80     2392.16    999.22 o 
 -16  10   6     5630.27     5495.65   1009.70 o 
 -14  10   6     1153.55      466.33    565.45 o 
 -12  10   6    69008.11    69120.84   1548.80 o 
 -10  10   6    50167.04    49781.27   1172.64 o 
  -8  10   6    10327.81     9980.71    729.61 o 
  -6  10   6     2087.42     2084.79    378.33 o 
  -4  10   6    19396.31    19731.29    628.50 o 
  -2  10   6    31126.49    30789.26    817.94 o 
   0  10   6   119729.61   119705.28   1750.30 o 
   2  10   6    36879.39    36883.77    777.19 o 
   4  10   6     3051.52     3025.70    288.33 o 
   6  10   6     8578.93     8867.79    536.38 o 
   8  10   6      551.04     1112.10    294.35 o 
  10  10   6     1902.60     1530.34    586.57 o 
  12  10   6    49008.52    47873.95   1642.15 o 
  14  10   6    71307.69    73017.09   2302.98 o 
  16  10   6     3375.85     3266.71   1156.05 o 
  18  10   6     7680.57     5854.85   1409.99 o 
  20  10   6     2946.62     3646.97   1460.84 o 
  22  10   6      206.39     3005.26   1841.53 o 
 -23  11   6      867.22     1757.11   2131.82 o 
 -21  11   6     2493.61     1472.49   1276.32 o 
 -19  11   6     2109.87     2341.11   1144.47 o 
 -17  11   6      993.25      645.69    597.84 o 
 -15  11   6     6649.51     6103.98   1085.26 o 
 -13  11   6    79089.24    85336.88   1996.46 o 
 -11  11   6        3.47      -71.07    476.95 o 
  -9  11   6    78081.20    76819.04   1613.87 o 
  -7  11   6     1879.42     1968.89    397.75 o 
  -5  11   6     1701.49     2734.86    501.51 o 
  -3  11   6    55034.98    55655.02   1321.99 o 
  -1  11   6     5463.58     4935.46    446.18 o 
   1  11   6    22505.63    21570.39    664.84 o 
   3  11   6     4964.33     3943.55    370.59 o 
   5  11   6    12173.09    12199.16    635.14 o 
   7  11   6      690.86      487.34    402.15 o 
   9  11   6      443.57     -444.97    647.04 o 
  11  11   6    35965.11    34047.80   1583.09 o 
  13  11   6       69.19       83.68    767.98 o 
  15  11   6    47625.03    47727.02   2117.51 o 
  17  11   6     4360.82     5087.38   1223.44 o 
  19  11   6     3554.57      849.07   1344.47 o 
  21  11   6     4394.75     1258.68   1475.38 o 
 -22  12   6       12.09     -769.07   2515.90 o 
 -20  12   6    12811.23    12227.79   2489.31 o 
 -18  12   6     1275.16     1354.74   1180.93 o 
 -16  12   6       17.03     -456.29    937.54 o 
 -14  12   6      450.15      300.15    603.86 o 
 -12  12   6    15894.14    14756.72    994.83 o 
 -10  12   6    65877.44    68552.30   1788.85 o 
  -8  12   6    10578.10    10608.97    633.62 o 
  -6  12   6     2685.27     2696.10    480.44 o 
  -4  12   6    23924.03    21949.29    899.29 o 
  -2  12   6    50664.22    51812.18   1358.32 o 
   0  12   6    15108.38    14966.67    753.98 o 
   2  12   6    24179.39    25404.14    841.42 o 
   4  12   6    20668.37    22154.73   1113.65 o 
   6  12   6     2834.05     2546.97    519.92 o 
   8  12   6    14781.47    14983.71    856.26 o 
  10  12   6      470.01     -218.55    708.87 o 
  12  12   6     4212.93     5264.90   1107.06 o 
  14  12   6    37519.39    35551.50   1975.08 o 
  16  12   6      552.59       60.74   1181.69 o 
  18  12   6     1659.90      729.48   1665.85 o 
 -19  13   6    15294.09    14528.73   2389.16 o 
 -17  13   6     5312.65     4741.80   1447.79 o 
 -15  13   6     2673.50     1011.53    879.69 o 
 -13  13   6       19.05       76.75    713.99 o 
 -11  13   6    10364.43    10079.33    934.96 o 
  -9  13   6     5349.70     4645.15    744.48 o 
  -7  13   6     8374.05     9268.80    789.04 o 
  -5  13   6       50.01     -580.75    580.75 o 
  -3  13   6    66430.30    67331.74   1766.06 o 
  -1  13   6    17440.31    17497.14    899.24 o 
   1  13   6     1462.83     1207.72    497.16 o 
   3  13   6     6550.16     5915.01    638.91 o 
   5  13   6    42040.89    43153.25   1395.23 o 
   7  13   6    30634.97    29291.81   1108.79 o 
   9  13   6      732.71     2342.08    852.64 o 
  11  13   6     3406.29     4064.42   1035.78 o 
  13  13   6     1703.82     1683.83   1189.27 o 
  15  13   6     1386.23     1874.57   1223.36 o 
  17  13   6     1368.18    -1463.60   1615.60 o 
 -18  14   6     5989.68     6305.91   2187.68 o 
 -16  14   6    29427.22    31753.29   2989.98 o 
 -14  14   6       11.56      212.58    962.05 o 
 -12  14   6       56.12     -830.48    830.48 o 
 -10  14   6      279.32     1555.76    764.67 o 
  -8  14   6       89.67     1283.72    719.42 o 
  -6  14   6    19962.85    18436.24   1242.00 o 
  -4  14   6    11034.46    10285.40   2089.33 o 
  -2  14   6    56485.96    59485.47   2229.67 o 
   0  14   6     6282.99     5803.15   1013.92 o 
   2  14   6     5173.56     4080.11    765.26 o 
   4  14   6    52475.12    52061.36   1741.96 o 
   6  14   6        1.00     -617.59    617.59 o 
   8  14   6    92353.50   102805.73   3302.81 o 
  10  14   6     2463.23     1107.88    940.84 o 
  12  14   6     2567.47      547.53   1018.27 o 
  14  14   6        0.88     1236.18   1147.30 o 
  16  14   6        5.02      -81.55   1462.55 o 
 -15  15   6     3087.97     3258.03   1845.48 o 
 -13  15   6      485.05     -568.51   1080.52 o 
 -11  15   6     2226.96     1476.39   1008.42 o 
  -9  15   6     1889.89     1506.15   1003.01 o 
  -7  15   6    20840.10    22143.73   1713.18 o 
  -5  15   6    41746.44    44702.71   2347.81 o 
  -3  15   6        2.27     1509.12    914.63 o 
  -1  15   6    26346.67    22776.67   1506.37 o 
   1  15   6     3219.37     2439.09    779.40 o 
   3  15   6    14107.95    13832.14   1028.44 o 
   5  15   6     1201.08      362.88    718.97 o 
   7  15   6    16657.46    14536.95   1455.72 o 
   9  15   6    10324.36     9339.82   1119.82 o 
  11  15   6       52.33     -908.59   1187.05 o 
  13  15   6      627.43      535.92   1229.05 o 
 -12  16   6    27096.55    26744.14   2543.53 o 
 -10  16   6    24215.35    22396.47   1957.02 o 
  -8  16   6    12070.52    10473.61   1865.40 o 
  -6  16   6       20.57     -628.90   1054.84 o 
  -4  16   6     5143.73     4918.15   1691.93 o 
  -2  16   6    10074.64    11021.51   1408.98 o 
   0  16   6    12424.01    11482.27   1353.83 o 
   2  16   6     3595.36     2159.59   1126.30 o 
   4  16   6       76.53      -70.28    793.57 o 
   6  16   6     1190.86     1191.29   1172.48 o 
   8  16   6      159.18      498.07   1182.93 o 
  10  16   6     5855.16     4468.61   1857.94 o 
  -7  17   6     1851.17      304.91   1159.38 o 
  -5  17   6     2187.24      966.65   1341.64 o 
  -3  17   6     2405.46     2313.37   1928.80 o 
  -1  17   6     5460.95     6345.05   1565.85 o 
   1  17   6       83.23     1547.60   1237.25 o 
   3  17   6    10632.60     6189.01   1876.08 o 
   5  17   6     1718.02      108.53   2480.13 o 
 -29   1   7      132.02     -646.44   1081.15 o 
 -27   1   7      541.94      316.34   1041.38 o 
 -25   1   7     1291.37      482.78    889.11 o 
 -23   1   7    20689.32    21156.15   1214.02 o 
 -21   1   7      141.55      250.42    530.54 o 
 -19   1   7    10844.08     9602.52    695.08 o 
 -17   1   7   120875.15   121684.73   2304.40 o 
 -15   1   7     4336.96     4028.00    462.24 o 
 -13   1   7    50666.86    51742.21   1359.27 o 
 -11   1   7    17718.96    19182.18    485.60 o 
  -9   1   7    83341.66    88534.43   1131.40 o 
  -7   1   7   261551.22   255236.56   2582.40 o 
  -5   1   7    72787.67    74202.87    893.98 o 
  -3   1   7   860727.69   891710.56   8371.10 o 
  -1   1   7        8.84       67.67     57.23 o 
   1   1   7    20375.34    22216.70    317.24 o 
   3   1   7     5748.45     7126.80    126.72 o 
   5   1   7    75438.73    70686.62    682.38 o 
   7   1   7   216570.58   219011.09   2119.46 o 
   9   1   7    92788.20    94532.32   1023.00 o 
  11   1   7    48522.64    48680.16    705.99 o 
  13   1   7     3383.38     3534.41    263.02 o 
  15   1   7       42.35      198.28    254.54 o 
  17   1   7   170934.06   176223.17   3058.60 o 
  19   1   7    43751.17    44086.17   1496.39 o 
  21   1   7    28161.46    31326.50   1829.79 o 
  23   1   7     3228.21     3223.14    809.80 o 
  25   1   7      143.62     3241.55   1199.07 o 
  27   1   7     1753.74     4535.41   2159.46 o 
 -28   2   7     5421.92     5498.85   1111.97 o 
 -26   2   7        5.57     2017.62   1095.82 o 
 -24   2   7      549.36      805.51    738.73 o 
 -22   2   7    36037.70    36068.18   1598.99 o 
 -20   2   7      422.25      908.90    642.80 o 
 -18   2   7    75781.36    70065.27   1736.30 o 
 -16   2   7    52261.29    52396.13   1159.40 o 
 -14   2   7    67236.84    64405.61   1392.37 o 
 -12   2   7    21075.21    19958.83    614.23 o 
 -10   2   7     5760.37     6723.67    333.10 o 
  -8   2   7   222813.42   242034.48   2606.98 o 
  -6   2   7    71710.06    68086.50    915.33 o 
  -4   2   7      545.01      857.32    101.51 o 
  -2   2   7   223224.45   231189.09   2212.33 o 
   0   2   7      230.00      629.62     72.90 o 
   2   2   7     2703.05     2150.45    111.72 o 
   4   2   7    13231.27    12316.83    192.69 o 
   6   2   7    63021.09    65263.73    730.50 o 
   8   2   7   144591.22   143903.17   1500.01 o 
  10   2   7    56176.04    59660.99    769.36 o 
  12   2   7   115575.30   113891.16   1414.71 o 
  14   2   7     3403.82     3453.39    295.86 o 
  16   2   7    12171.61    11916.13    564.86 o 
  18   2   7     7628.14     7381.78    663.60 o 
  20   2   7     1703.51     1353.67    604.59 o 
  22   2   7     9039.88    10074.05    908.90 o 
  24   2   7       12.01      234.54   1063.76 o 
  26   2   7      814.53     2176.12   1442.30 o 
 -29   3   7     1697.60      556.69   1755.13 o 
 -27   3   7    50426.75    47478.02   2441.75 o 
 -25   3   7      874.98      400.48    875.09 o 
 -23   3   7   119876.08   123856.27   3526.71 o 
 -21   3   7    56224.02    60873.07   1893.46 o 
 -19   3   7      471.75     -295.48    558.26 o 
 -17   3   7    24111.36    21850.59    965.00 o 
 -15   3   7      162.48      210.68    362.93 o 
 -13   3   7    31357.85    31053.70   1213.76 o 
 -11   3   7    31924.84    31370.27    735.19 o 
  -9   3   7     2320.53     2266.96    340.58 o 
  -7   3   7    12454.35    15173.08    339.12 o 
  -5   3   7     1082.26     1151.72    161.66 o 
  -3   3   7   356858.25   351217.03   3058.83 o 
  -1   3   7   267503.66   268917.19   2465.38 o 
   1   3   7   386857.53   369297.09   3307.63 o 
   3   3   7   430174.59   411666.81   4095.05 o 
   5   3   7     3305.00     4378.74    156.32 o 
   7   3   7    15154.83    17027.02    318.36 o 
   9   3   7     9184.64     9391.67    326.37 o 
  11   3   7    26178.71    25763.66    472.30 o 
  13   3   7    39185.45    40312.54    718.97 o 
  15   3   7      644.06      607.07    251.92 o 
  17   3   7     9805.80    11126.81    687.94 o 
  19   3   7      790.23     1025.55    423.60 o 
  21   3   7    21424.47    23257.42   1261.61 o 
  23   3   7    23838.33    23448.01   2274.13 o 
  25   3   7    17548.95    20589.40   2276.11 o 
 -28   4   7     3378.81     1073.72   1350.68 o 
 -26   4   7     1111.55      544.60   1025.99 o 
 -24   4   7     7262.64     8421.55   1050.26 o 
 -22   4   7      136.33      283.51    694.83 o 
 -20   4   7       50.72     -269.68    488.65 o 
 -18   4   7    11625.34    11151.05   1023.86 o 
 -16   4   7    31398.41    30740.31   1469.49 o 
 -14   4   7    33932.84    32433.37    993.43 o 
 -12   4   7   165314.52   165366.61   2351.22 o 
 -10   4   7    19725.36    20306.18    603.46 o 
  -8   4   7   166911.31   176329.64   2379.91 o 
  -6   4   7   109824.19   112052.80   1308.77 o 
  -4   4   7    38572.36    39654.64    560.66 o 
  -2   4   7    34893.27    36754.14    417.81 o 
   0   4   7      944.30      602.46    113.09 o 
   2   4   7    15724.97    11756.83    270.26 o 
   4   4   7     1182.76     1099.29    157.27 o 
   6   4   7    12401.12    13470.99    403.11 o 
   8   4   7   112999.32   112825.36   1691.06 o 
  10   4   7     2546.65     2434.48    168.84 o 
  12   4   7   251138.53   246884.58   2728.72 o 
  14   4   7    16620.49    17327.33    465.61 o 
  16   4   7    83374.52    86038.70   1907.42 o 
  18   4   7     3848.55     4183.26    550.64 o 
  20   4   7     1627.71     2612.47    617.33 o 
  22   4   7     1491.42     1681.52    733.84 o 
  24   4   7      294.64     1840.13   1580.03 o 
  26   4   7     3021.25      989.07   2018.77 o 
 -27   5   7       61.01     -863.95   1022.77 o 
 -25   5   7        1.75      400.42   1207.30 o 
 -23   5   7     5458.82     3958.16   1093.80 o 
 -21   5   7       88.36     -115.94    656.13 o 
 -19   5   7     2565.38     2085.35    956.03 o 
 -17   5   7    78840.17    76303.45   2019.24 o 
 -15   5   7    22862.20    22288.04   1026.45 o 
 -13   5   7      893.00     1463.58    383.14 o 
 -11   5   7     3067.58     1804.38    425.48 o 
  -9   5   7   237359.38   237984.92   3269.91 o 
  -7   5   7   239886.34   241235.77   2725.03 o 
  -5   5   7      863.22      752.24    152.24 o 
  -3   5   7    91473.40    89458.43    947.79 o 
  -1   5   7      568.53      368.53    119.82 o 
   1   5   7     9872.06     8323.33    235.27 o 
   3   5   7    25987.72    28245.33    497.91 o 
   5   5   7    20763.84    20110.19    736.54 o 
   7   5   7    54121.04    54861.73   1211.23 o 
   9   5   7   103206.34   102453.20   1638.80 o 
  11   5   7    16488.16    15753.47    457.00 o 
  13   5   7    11071.85    11647.04    512.99 o 
  15   5   7    85262.75    86281.81   1215.12 o 
  17   5   7    71890.76    71011.37   1700.01 o 
  19   5   7      584.00     1389.53    924.39 o 
  21   5   7    12112.00    14121.83   1423.36 o 
  23   5   7     1378.98      513.59   1363.41 o 
  25   5   7     1757.70     2147.43   1680.42 o 
 -28   6   7     4627.80     6297.42   2773.25 o 
 -26   6   7     2085.31      975.91   1081.08 o 
 -24   6   7       28.57      420.50    804.79 o 
 -22   6   7    14490.72    14505.27   1058.19 o 
 -20   6   7     9267.55     7071.85    798.02 o 
 -18   6   7     3137.13     2967.24    754.79 o 
 -16   6   7     4279.72     3988.69    596.43 o 
 -14   6   7     1102.90      294.53    311.14 o 
 -12   6   7   148170.11   151921.80   3154.03 o 
 -10   6   7    55676.23    55299.49   1148.42 o 
  -8   6   7    17108.78    17921.81    486.64 o 
  -6   6   7    81116.17    83627.80   1111.35 o 
  -4   6   7     5259.81     7139.39    282.90 o 
  -2   6   7   100679.92   107868.55   1242.45 o 
   0   6   7      455.28      218.87    139.50 o 
   2   6   7    41527.87    43834.47    612.58 o 
   4   6   7     5768.01     6409.84    234.53 o 
   6   6   7   155474.23   149219.03   2691.99 o 
   8   6   7     7351.88     7270.45    518.31 o 
  10   6   7    18447.10    17645.61    736.65 o 
  12   6   7    87039.76    91650.61   1859.69 o 
  14   6   7       21.34       -6.89    518.44 o 
  16   6   7    57783.32    52568.38   2012.77 o 
  18   6   7    17095.70    15661.92   1201.28 o 
  20   6   7    15914.61    16371.80   1962.97 o 
  22   6   7    14974.77    15662.98   1739.52 o 
  24   6   7     3412.56     4824.28   1788.86 o 
 -27   7   7      289.46      868.34   2930.07 o 
 -25   7   7      415.34     -724.32    965.97 o 
 -23   7   7      279.59      386.23    864.61 o 
 -21   7   7     4302.51     3778.04    792.90 o 
 -19   7   7    26098.15    26764.37   1590.12 o 
 -17   7   7    33167.13    35168.08   1259.59 o 
 -15   7   7     7348.56     7594.77    638.46 o 
 -13   7   7    19231.84    20827.61    704.71 o 
 -11   7   7    13416.45    14467.29    563.38 o 
  -9   7   7    10009.84    10572.80    409.95 o 
  -7   7   7   198714.13   196630.73   2525.57 o 
  -5   7   7    49577.82    49841.43    794.73 o 
  -3   7   7    60780.31    64397.60    826.33 o 
  -1   7   7     3066.53     2895.06    220.75 o 
   1   7   7    12448.29    11977.61    330.58 o 
   3   7   7     3389.43     4347.12    190.12 o 
   5   7   7    53632.38    54287.78    852.45 o 
   7   7   7    86619.40    86212.16   2091.85 o 
   9   7   7       66.80       47.28    387.46 o 
  11   7   7     4575.90     4332.93    578.29 o 
  13   7   7     2408.91     2470.52    621.90 o 
  15   7   7     2123.16      836.80    765.47 o 
  17   7   7    62980.89    64539.92   2569.96 o 
  19   7   7    22441.35    19926.91   2065.02 o 
  21   7   7     3407.94     3983.38   1028.19 o 
  23   7   7     4631.04     1683.08   1498.09 o 
 -26   8   7       98.43    -2409.17   2409.17 o 
 -24   8   7     6598.07     4590.66    984.95 o 
 -22   8   7    48221.79    48702.71   2186.76 o 
 -20   8   7     2196.56     1944.11    665.78 o 
 -18   8   7    80856.05    82135.39   2323.94 o 
 -16   8   7      666.94     1602.19    554.93 o 
 -14   8   7    14795.17    13586.76   1082.23 o 
 -12   8   7     4860.64     2974.36    340.75 o 
 -10   8   7     4343.61     3964.14    355.94 o 
  -8   8   7    24152.85    23906.61    584.78 o 
  -6   8   7    81674.93    80977.99   1256.01 o 
  -4   8   7   178523.97   183786.39   2220.79 o 
  -2   8   7    50768.60    46815.39    758.57 o 
   0   8   7    57689.15    60158.24    907.96 o 
   2   8   7    35247.37    35807.67    613.57 o 
   4   8   7    82067.86    82470.45   1260.35 o 
   6   8   7   126495.62   130906.67   2235.86 o 
   8   8   7   121396.62   120172.97   4537.05 o 
  10   8   7    70796.86    69345.56   1471.04 o 
  12   8   7       15.19      312.59    463.04 o 
  14   8   7      414.46      713.09    585.57 o 
  16   8   7      438.28     2376.12    971.64 o 
  18   8   7    11685.83    10039.07   1323.29 o 
  20   8   7     1682.16     1740.08    963.55 o 
  22   8   7    15840.76    19864.49   2319.04 o 
  24   8   7     1015.62      859.42   1958.23 o 
 -25   9   7     1033.26    -2136.59   2214.68 o 
 -23   9   7     5034.57     5179.42   1384.72 o 
 -21   9   7    46501.01    45339.92   1778.18 o 
 -19   9   7     3512.64     3448.60   1267.68 o 
 -17   9   7      228.69     1305.75    650.44 o 
 -15   9   7        9.14      410.04    583.38 o 
 -13   9   7     5844.90     5938.06    766.63 o 
 -11   9   7    38287.67    37092.78    938.94 o 
  -9   9   7     1532.26     1103.05    312.13 o 
  -7   9   7       12.65     -190.39    280.06 o 
  -5   9   7    33271.38    34677.69    819.25 o 
  -3   9   7   167404.05   165961.28   2316.73 o 
  -1   9   7     1625.38     1544.71    263.00 o 
   1   9   7    53785.60    53546.61    869.07 o 
   3   9   7   212318.73   223073.38   2404.22 o 
   5   9   7    63486.36    63464.83   1123.61 o 
   7   9   7    14704.08    11877.30    618.44 o 
   9   9   7      208.85      592.77    527.15 o 
  11   9   7      196.73     -515.07    563.57 o 
  13   9   7    28719.65    24953.13   1158.12 o 
  15   9   7    12789.79    12444.92   1417.92 o 
  17   9   7     2406.31     2767.56    892.27 o 
  19   9   7      355.86     -336.47   1522.46 o 
  21   9   7    24176.70    21149.37   1843.03 o 
  23   9   7      960.57     2224.00   1733.57 o 
 -24  10   7     9060.96     9342.10   2871.94 o 
 -22  10   7     2598.27      -65.12   1364.36 o 
 -20  10   7     6940.20     4347.43    836.17 o 
 -18  10   7      305.44       29.89    661.48 o 
 -16  10   7     8743.67    10299.31   1015.69 o 
 -14  10   7    11345.40    12769.13    849.65 o 
 -12  10   7   135411.20   140760.22   2314.80 o 
 -10  10   7     4153.26     4410.90    480.92 o 
  -8  10   7    21903.01    22530.26    738.14 o 
  -6  10   7        8.46     -191.99    345.40 o 
  -4  10   7    58107.64    58389.88   1273.45 o 
  -2  10   7    14559.79    14644.07    523.79 o 
   0  10   7    53688.52    52425.30   1014.56 o 
   2  10   7     3664.25     3214.74    305.55 o 
   4  10   7    25370.19    25286.19    438.20 o 
   6  10   7     6318.73     5903.93    399.35 o 
   8  10   7     9244.53     7334.64    646.52 o 
  10  10   7     3389.21     4124.87    866.27 o 
  12  10   7    48604.34    51240.63   1743.17 o 
  14  10   7     8068.38     6455.22    997.95 o 
  16  10   7    22224.73    21110.71   2290.76 o 
  18  10   7      977.06     1427.59    986.31 o 
  20  10   7     1005.94     2976.38   1531.76 o 
  22  10   7     5763.93     6403.65   1805.80 o 
 -23  11   7     2224.46     4580.52   2902.82 o 
 -21  11   7       29.31       48.24   1379.87 o 
 -19  11   7     4512.29     4490.31    958.19 o 
 -17  11   7     1340.72     1709.77    730.16 o 
 -15  11   7    74701.88    74675.52   2298.01 o 
 -13  11   7    22886.56    22101.72   1044.49 o 
 -11  11   7    70661.21    71605.51   1686.20 o 
  -9  11   7    78910.45    80129.64   1650.80 o 
  -7  11   7      887.62      527.31    346.58 o 
  -5  11   7     2076.03     2740.53    375.50 o 
  -3  11   7    10868.35    10658.13    609.28 o 
  -1  11   7    17325.77    17279.52    713.40 o 
   1  11   7      190.63      533.08    365.53 o 
   3  11   7     1052.61      935.22    320.38 o 
   5  11   7    11168.63    11449.30    682.34 o 
   7  11   7     1664.36     1347.00    606.00 o 
   9  11   7    38651.25    41337.95   2137.59 o 
  11  11   7    33500.30    32793.83   1574.54 o 
  13  11   7    41630.79    46126.41   2008.36 o 
  15  11   7    78353.45    90632.84   3040.90 o 
  17  11   7      592.57     -250.14    919.30 o 
  19  11   7       86.64     -593.95   1101.77 o 
  21  11   7        3.11     -206.82   2304.95 o 
 -22  12   7     1433.07     -482.19   4796.18 o 
 -20  12   7     4480.26     4629.05   2177.67 o 
 -18  12   7     5103.24     4855.07   1351.45 o 
 -16  12   7     1517.64     1310.08    846.81 o 
 -14  12   7     4161.76     3257.21    711.10 o 
 -12  12   7    27506.00    28398.67   1314.48 o 
 -10  12   7    11181.77    11885.01    879.16 o 
  -8  12   7     8045.44     7706.87    606.73 o 
  -6  12   7    38161.50    36938.95   1031.65 o 
  -4  12   7     6025.40     4602.01    551.09 o 
  -2  12   7    35081.02    33100.03   1050.50 o 
   0  12   7    46190.51    46142.08   1240.46 o 
   2  12   7     6348.07     5783.66    559.29 o 
   4  12   7    13973.72    13761.64    769.96 o 
   6  12   7    21618.94    21615.51    914.07 o 
   8  12   7       54.29      694.40    705.85 o 
  10  12   7     1981.96     1429.73    683.66 o 
  12  12   7    18675.95    19565.29   1355.94 o 
  14  12   7     3875.31     6678.04   1339.78 o 
  16  12   7     9940.45    13705.53   1748.52 o 
  18  12   7     3217.75     2011.77   1738.55 o 
 -19  13   7    27771.30    27030.81   2963.64 o 
 -17  13   7       11.25    -1274.07   1274.07 o 
 -15  13   7     1200.72     1254.86   1627.83 o 
 -13  13   7     2113.42     1089.19    999.36 o 
 -11  13   7     2605.16     1757.35    662.60 o 
  -9  13   7       30.78     -661.42    661.42 o 
  -7  13   7    17115.94    17086.95    925.23 o 
  -5  13   7    56983.52    61277.95   1872.31 o 
  -3  13   7      328.96       14.59    574.52 o 
  -1  13   7    42315.51    44922.12   1831.06 o 
   1  13   7    15040.56    15446.19    827.21 o 
   3  13   7     1260.66     1634.20    554.45 o 
   5  13   7    86681.99    94546.83   2295.09 o 
   7  13   7     2330.42     2047.31    678.95 o 
   9  13   7    20075.51    20015.30   1216.02 o 
  11  13   7      255.21     1832.85    995.78 o 
  13  13   7      134.71     -854.58    854.58 o 
  15  13   7      701.14     -640.74   1064.78 o 
  17  13   7     1288.48      515.68   1459.04 o 
 -18  14   7     5429.84     2612.57   2108.71 o 
 -16  14   7     4307.62     2080.58   2393.05 o 
 -14  14   7      243.61     -920.98    920.98 o 
 -12  14   7     1218.71      756.65    943.98 o 
 -10  14   7     3122.43     2579.28    849.66 o 
  -8  14   7     4389.38     5007.64   1083.54 o 
  -6  14   7        0.91      410.86    823.16 o 
  -4  14   7    43032.95    44171.02   2350.81 o 
  -2  14   7    11532.12    11313.87    970.80 o 
   0  14   7     1444.17     2208.62    672.29 o 
   2  14   7     6632.49     7402.55    902.40 o 
   4  14   7    17862.91    19392.96   1040.24 o 
   6  14   7    14005.39    11813.83   1127.29 o 
   8  14   7    29996.81    28235.78   1429.15 o 
  10  14   7     1768.93     2183.42   1470.35 o 
  12  14   7      181.38      775.53   1096.64 o 
  14  14   7      115.43      934.37   1174.21 o 
  16  14   7     1799.49      224.70   1501.05 o 
 -15  15   7      434.71     -222.05   1329.94 o 
 -13  15   7     2261.50     2235.23   1161.10 o 
 -11  15   7    15238.03    13834.50   1643.26 o 
  -9  15   7      941.42      714.12   1100.90 o 
  -7  15   7     5076.35     6095.98   1152.16 o 
  -5  15   7    30008.71    30465.99   2678.01 o 
  -3  15   7    12420.39    14816.86   1389.69 o 
  -1  15   7     9530.84     8951.51   1017.93 o 
   1  15   7      458.59      315.46    818.18 o 
   3  15   7    10611.67    12512.34    986.49 o 
   5  15   7    33121.50    33080.06   1408.64 o 
   7  15   7     1193.83      685.35    978.10 o 
   9  15   7     5827.00     7901.72   1356.57 o 
  11  15   7     1856.44      813.32   1032.11 o 
  13  15   7     3923.58     2682.42   1456.76 o 
 -12  16   7     6975.44     6873.69   1419.45 o 
 -10  16   7     5751.08     7798.51   1287.69 o 
  -8  16   7        7.14    -1178.09   1178.09 o 
  -6  16   7     9708.64     7712.89   1613.96 o 
  -4  16   7    19760.52    23183.96   1802.51 o 
  -2  16   7     1209.75      269.51    897.34 o 
   0  16   7     2057.77      915.64   1279.14 o 
   2  16   7      273.52     2081.67   1556.74 o 
   4  16   7    10609.27    11430.79   1335.49 o 
   6  16   7      561.15     -653.21   1262.72 o 
   8  16   7      878.95     1166.70   1219.25 o 
  10  16   7     9457.04     6889.33   1787.77 o 
  -7  17   7     1408.03     -334.19   1765.49 o 
  -5  17   7     3007.14      754.68   1431.02 o 
  -3  17   7       73.66     -225.03   1073.05 o 
  -1  17   7     9893.73     8263.87   1546.28 o 
   1  17   7        3.47     1615.97   1410.51 o 
   3  17   7      396.24    -1732.00   1732.00 o 
   5  17   7       87.64    -1403.74   2412.44 o 
 -28   0   8      629.35      152.55   1606.70 o 
 -26   0   8      166.37     1274.34   2264.54 o 
 -24   0   8     5613.91     5443.32   1209.50 o 
 -22   0   8    12962.60    14938.65   1769.95 o 
 -20   0   8    63035.89    62235.64   2193.40 o 
 -18   0   8    75220.68    76024.54   2438.14 o 
 -16   0   8   163870.55   160296.16   3898.03 o 
 -14   0   8    32242.71    32169.11   1342.54 o 
 -12   0   8      255.41      529.70    419.26 o 
 -10   0   8   274110.03   271412.94   4532.29 o 
  -8   0   8   682601.94   688202.06  10353.18 o 
  -6   0   8   287483.81   271264.38   4104.60 o 
  -4   0   8      254.85      507.85    140.59 o 
  -2   0   8     3316.02     4174.49    179.76 o 
   0   0   8     6864.96     6018.90    305.09 o 
   2   0   8    88696.20    96963.31   1135.13 o 
   4   0   8   345935.53   352470.91   4235.33 o 
   6   0   8    30099.87    24926.06    466.74 o 
   8   0   8   609343.50   610792.56   7765.89 o 
  10   0   8    14759.41    16372.76    552.31 o 
  12   0   8      447.78      655.99    346.96 o 
  14   0   8    97373.33    90830.95   1782.16 o 
  16   0   8    19517.08    17986.65   1194.97 o 
  18   0   8   256085.08   267441.31   9200.83 o 
  20   0   8     9609.25     8097.79   1201.04 o 
  22   0   8    12470.94    14026.82   1554.02 o 
  24   0   8      582.10      327.38   1355.49 o 
  26   0   8      175.89    -1745.54   1745.54 o 
 -29   1   8      526.44     1067.16   1105.66 o 
 -27   1   8        4.52      -83.64   1005.96 o 
 -25   1   8     2164.66     3584.14   1151.11 o 
 -23   1   8     5281.21     6601.63    864.49 o 
 -21   1   8    61129.58    58761.61   1614.26 o 
 -19   1   8      375.60      752.95    536.60 o 
 -17   1   8    99915.52   102590.07   2032.37 o 
 -15   1   8    47740.12    48178.62   1044.68 o 
 -13   1   8    84161.43    83052.17   1435.77 o 
 -11   1   8   117332.40   110654.92   1512.24 o 
  -9   1   8       11.24     -110.06    166.50 o 
  -7   1   8    81440.09    78629.83    963.74 o 
  -5   1   8     7179.05     8219.92    245.31 o 
  -3   1   8    61000.33    55965.11    576.41 o 
  -1   1   8      153.79      101.99     72.30 o 
   1   1   8    59128.70    63505.99    583.31 o 
   3   1   8   108425.45    97865.05    885.50 o 
   5   1   8     9921.76     9168.37    193.25 o 
   7   1   8   357115.19   358978.47   3347.80 o 
   9   1   8   159313.69   156553.31   1702.80 o 
  11   1   8    20125.26    19833.18    427.31 o 
  13   1   8    89476.85    85907.98   1152.31 o 
  15   1   8     5552.48     5405.18    372.39 o 
  17   1   8    27453.70    28041.59    945.38 o 
  19   1   8    13288.00    13749.35    872.93 o 
  21   1   8      317.96      213.46    639.38 o 
  23   1   8      657.08       32.39    778.54 o 
  25   1   8       10.63      375.47   1088.23 o 
 -28   2   8     5719.65     4760.75   1324.72 o 
 -26   2   8    73410.95    75434.81   2269.24 o 
 -24   2   8     1662.66     1232.03    723.23 o 
 -22   2   8    11332.42    12645.03   1176.58 o 
 -20   2   8      153.65      602.62    609.47 o 
 -18   2   8    15149.21    15362.27   1107.12 o 
 -16   2   8    81424.77    81722.88   1542.20 o 
 -14   2   8     5345.54     5480.95    435.20 o 
 -12   2   8     2646.26     3333.24    361.14 o 
 -10   2   8    47207.70    50011.92    848.79 o 
  -8   2   8       90.98      268.75    161.78 o 
  -6   2   8    13487.83    11988.16    304.00 o 
  -4   2   8     1274.55     1170.80    113.45 o 
  -2   2   8   538129.38   539478.25   5466.38 o 
   0   2   8   202917.30   199877.56   1567.00 o 
   2   2   8   201058.50   200271.58   1897.11 o 
   4   2   8     1394.76     1457.74     81.26 o 
   6   2   8     6753.17     8476.89    245.93 o 
   8   2   8   363280.22   376491.03   3993.34 o 
  10   2   8     8455.36     8203.25    239.73 o 
  12   2   8      540.38      705.58    177.82 o 
  14   2   8    26177.96    25584.80    569.87 o 
  16   2   8     4845.71     4317.08    481.61 o 
  18   2   8    18627.42    19487.83    909.17 o 
  20   2   8       30.39      334.56    585.41 o 
  22   2   8    24636.76    25837.99   1392.64 o 
  24   2   8    25257.46    25510.13   1901.77 o 
  26   2   8     3984.74     6152.35   1715.92 o 
 -29   3   8     1540.77      624.74   1476.72 o 
 -27   3   8     3829.32     5990.38   1286.64 o 
 -25   3   8     2513.93     3469.79    991.25 o 
 -23   3   8     2729.82     2890.63    865.51 o 
 -21   3   8    22962.91    23408.56   1579.60 o 
 -19   3   8      242.26     -544.38    630.64 o 
 -17   3   8      266.35      577.61    489.55 o 
 -15   3   8    26793.74    29081.13   1044.24 o 
 -13   3   8     1448.59      940.51    361.77 o 
 -11   3   8    44193.49    46757.64    898.27 o 
  -9   3   8     1062.93      815.92    230.65 o 
  -7   3   8    32097.94    34332.76    496.57 o 
  -5   3   8       57.22       -4.45    125.44 o 
  -3   3   8    75954.51    76574.91    822.76 o 
  -1   3   8   154569.03   147294.45   1260.92 o 
   1   3   8    24780.50    25007.13    314.84 o 
   3   3   8    11339.76    10035.29    229.59 o 
   5   3   8     2613.41     3242.50    148.10 o 
   7   3   8    54390.52    54956.89    643.17 o 
   9   3   8    36693.71    34151.57    558.18 o 
  11   3   8     7922.79     7733.40    554.71 o 
  13   3   8     5982.19     6184.69    327.45 o 
  15   3   8      706.67      879.49    252.50 o 
  17   3   8       60.46      554.04    480.83 o 
  19   3   8     1458.32     1467.28    501.14 o 
  21   3   8     4330.14     2321.94    804.72 o 
  23   3   8      333.33     1791.73    997.12 o 
  25   3   8     4418.70     4579.53   1521.72 o 
 -28   4   8     5797.59     5712.13   1497.53 o 
 -26   4   8    55749.91    54138.28   2182.15 o 
 -24   4   8      526.65      269.20   1066.39 o 
 -22   4   8    30896.36    30902.94   1435.10 o 
 -20   4   8        9.20       71.83    490.82 o 
 -18   4   8     1629.70     1338.14    598.63 o 
 -16   4   8    93597.96    98985.61   2326.16 o 
 -14   4   8    39918.37    37952.78   1238.84 o 
 -12   4   8     3472.69     2969.03    369.82 o 
 -10   4   8     9345.17    10531.79    499.88 o 
  -8   4   8    43122.90    39082.39    750.15 o 
  -6   4   8    51044.37    55220.41    822.74 o 
  -4   4   8    21392.48    18301.82    307.36 o 
  -2   4   8   373783.75   375330.75   3650.07 o 
   0   4   8    61117.71    61463.15    660.62 o 
   2   4   8    80580.48    75090.18    803.82 o 
   4   4   8      424.56      255.44    114.94 o 
   6   4   8      281.40      539.59    170.96 o 
   8   4   8   129868.57   127935.03   1966.24 o 
  10   4   8    51304.21    47182.18   1386.77 o 
  12   4   8      603.37     1163.46    336.76 o 
  14   4   8     7967.82     8111.96    370.44 o 
  16   4   8    14629.70    13622.61    668.51 o 
  18   4   8     7065.32     5709.51    611.84 o 
  20   4   8       14.60      469.85    619.12 o 
  22   4   8    25808.70    28182.87   2007.54 o 
  24   4   8    13439.88    10681.14   1749.82 o 
  26   4   8     5699.52     1917.08   4549.23 o 
 -27   5   8     2724.91     -573.89   1145.25 o 
 -25   5   8     1275.90      543.15   1052.87 o 
 -23   5   8      442.46      524.33    620.13 o 
 -21   5   8      438.95      -19.75    620.55 o 
 -19   5   8    26915.65    24788.95   1306.03 o 
 -17   5   8    18570.65    17846.17   1023.01 o 
 -15   5   8   173500.55   180246.28   3567.03 o 
 -13   5   8   121899.96   125509.71   2306.25 o 
 -11   5   8   309607.50   309798.59   4037.84 o 
  -9   5   8    11046.77     9444.39    451.53 o 
  -7   5   8   108103.51   114754.27   1543.93 o 
  -5   5   8    18097.03    14724.07    333.49 o 
  -3   5   8    83132.26    80238.99    882.54 o 
  -1   5   8      128.92      648.19    156.59 o 
   1   5   8     9731.67    10738.17    280.61 o 
   3   5   8     5787.77     7295.43    243.03 o 
   5   5   8    63832.11    64531.78   1068.16 o 
   7   5   8     3311.97     2608.11    243.08 o 
   9   5   8   251110.97   254478.25   3617.35 o 
  11   5   8    27879.69    26606.61    689.29 o 
  13   5   8   221476.52   228245.11   3298.45 o 
  15   5   8       53.56      386.06    419.75 o 
  17   5   8    63689.31    64096.47   1907.18 o 
  19   5   8     6261.40     7071.26   1055.12 o 
  21   5   8       52.35     1829.16   1347.72 o 
  23   5   8     1663.29     -103.27   1346.84 o 
  25   5   8     1077.68     1331.65   1299.63 o 
 -28   6   8      172.12    -1289.47   1795.40 o 
 -26   6   8     1366.09     1580.34   1062.64 o 
 -24   6   8      241.75     -290.41    802.00 o 
 -22   6   8    23369.79    20945.62   1303.96 o 
 -20   6   8     7856.15     7085.12    776.22 o 
 -18   6   8    22960.20    21303.02   1233.68 o 
 -16   6   8    48829.08    50568.79   1501.55 o 
 -14   6   8    11303.71    11895.03    687.01 o 
 -12   6   8    54033.80    55141.63   2134.08 o 
 -10   6   8    37138.40    34170.84    780.15 o 
  -8   6   8   113438.45   115518.39   1581.33 o 
  -6   6   8   298207.94   304373.97   3475.93 o 
  -4   6   8     6834.15     7455.87    285.98 o 
  -2   6   8   176193.89   175732.52   1857.58 o 
   0   6   8    26287.43    24969.81    407.52 o 
   2   6   8    44002.14    46683.25    815.50 o 
   4   6   8    24725.28    22015.64    488.11 o 
   6   6   8   104449.88   107097.47   1843.48 o 
   8   6   8    98153.41   100567.41   2316.81 o 
  10   6   8    58531.49    58097.49   1400.84 o 
  12   6   8    35808.12    35260.89    799.78 o 
  14   6   8    14369.30    10941.49   1487.93 o 
  16   6   8    10420.82    10317.07   1067.17 o 
  18   6   8    90159.86    93923.02   2486.58 o 
  20   6   8     8273.21     5693.51   1284.62 o 
  22   6   8     6469.29     8585.90   1505.14 o 
  24   6   8     1039.49      255.51   1471.94 o 
 -27   7   8     1325.56     3646.59   3473.88 o 
 -25   7   8     5043.16     4345.54   1069.82 o 
 -23   7   8     2999.99     2477.85    824.87 o 
 -21   7   8    85045.92    90741.45   2224.82 o 
 -19   7   8    15063.97    15937.11   1098.34 o 
 -17   7   8    31979.19    32341.26   1138.05 o 
 -15   7   8     6080.92     6103.02    875.29 o 
 -13   7   8     1290.77     1041.75    458.82 o 
 -11   7   8     1833.14     1839.68    296.30 o 
  -9   7   8    67016.70    67550.89   1210.26 o 
  -7   7   8    70273.77    66387.68   1035.52 o 
  -5   7   8   133600.75   134832.02   1702.01 o 
  -3   7   8    60375.48    64979.38    912.77 o 
  -1   7   8     3521.60     3871.25    241.83 o 
   1   7   8      429.36      388.39    234.54 o 
   3   7   8   216687.58   221453.47   2515.62 o 
   5   7   8     3895.02     3816.99    351.12 o 
   7   7   8   233661.47   239017.22   4097.78 o 
   9   7   8     4602.20     4803.34    561.58 o 
  11   7   8    24269.82    24002.54    870.48 o 
  13   7   8      413.84      390.16    461.07 o 
  15   7   8    14313.50    14609.79   1248.83 o 
  17   7   8     2987.08     2529.11    777.14 o 
  19   7   8    44656.30    46891.68   3206.66 o 
  21   7   8     1378.68      530.72    899.34 o 
  23   7   8     3015.37     1967.49   1717.34 o 
 -26   8   8     8391.52     3978.82   2271.46 o 
 -24   8   8     8244.08     8276.45   1684.95 o 
 -22   8   8      560.09     1099.24    819.98 o 
 -20   8   8    43761.52    46519.34   1658.21 o 
 -18   8   8    47760.70    49464.23   1879.13 o 
 -16   8   8     3303.92     2593.13    581.49 o 
 -14   8   8     1786.78     1368.42    466.95 o 
 -12   8   8      945.23      964.92    377.33 o 
 -10   8   8     6348.38     6956.16    381.46 o 
  -8   8   8      732.28      344.92    250.81 o 
  -6   8   8    36283.04    37266.43    749.60 o 
  -4   8   8    98544.61    97542.25   1272.33 o 
  -2   8   8    32752.67    31935.64    660.70 o 
   0   8   8    76435.85    76506.56   1000.60 o 
   2   8   8      286.44      227.33    168.13 o 
   4   8   8   143695.19   144021.63   2031.25 o 
   6   8   8    94591.30    95897.31   1346.14 o 
   8   8   8    10440.58    10326.88    778.09 o 
  10   8   8       27.00       90.60    406.77 o 
  12   8   8     1379.31     1036.14    540.32 o 
  14   8   8     1036.34     -724.43    724.43 o 
  16   8   8     1596.24      254.39   1165.77 o 
  18   8   8     2461.19     2617.21   1127.67 o 
  20   8   8    17206.88    18517.99   1632.45 o 
  22   8   8    10508.93     9608.31   1601.95 o 
 -25   9   8    11116.41     9305.95   1786.13 o 
 -23   9   8     3058.24     2288.20    947.87 o 
 -21   9   8    29133.27    29993.68   1589.45 o 
 -19   9   8     2486.85     1510.62    652.52 o 
 -17   9   8       10.19      187.00    648.22 o 
 -15   9   8     9977.43     9978.01    806.61 o 
 -13   9   8    14154.67    12172.05    711.93 o 
 -11   9   8    30038.79    27210.22    792.33 o 
  -9   9   8    11064.77    10186.43    610.83 o 
  -7   9   8    40677.31    40398.46    868.25 o 
  -5   9   8        2.44      776.35    276.26 o 
  -3   9   8   207850.48   210722.08   3303.18 o 
  -1   9   8     4050.55     3642.52    333.78 o 
   1   9   8    73505.26    74137.34   1135.55 o 
   3   9   8    54567.95    54176.87    756.58 o 
   5   9   8    47140.25    47448.64    904.41 o 
   7   9   8    26227.00    25053.78    916.01 o 
   9   9   8     3510.37     2421.53    497.63 o 
  11   9   8     4067.88     3872.77    583.35 o 
  13   9   8    14108.35    14096.58   1474.18 o 
  15   9   8     4011.60     3126.19    954.24 o 
  17   9   8     2245.39     1131.14    890.96 o 
  19   9   8      678.93     -672.38   1036.99 o 
  21   9   8    18394.83    16348.22   1697.86 o 
 -24  10   8     3076.40     1075.61   1761.85 o 
 -22  10   8      120.74     1729.19   1397.18 o 
 -20  10   8     1342.41     1197.70    775.53 o 
 -18  10   8     5766.82     5670.08    836.40 o 
 -16  10   8     3086.83     4350.52    668.98 o 
 -14  10   8   108658.02   114983.63   2219.09 o 
 -12  10   8    15873.01    16549.59   1016.49 o 
 -10  10   8    71449.41    73029.93   1794.83 o 
  -8  10   8     7466.54     7603.01    526.68 o 
  -6  10   8     8635.02     8517.41    504.44 o 
  -4  10   8    25153.99    22830.82   1123.57 o 
  -2  10   8    55645.21    57759.13   1295.90 o 
   0  10   8    17328.20    17547.93    523.90 o 
   2  10   8    29077.58    28892.37    649.33 o 
   4  10   8    34663.95    33300.91    817.89 o 
   6  10   8      281.00       30.83    451.13 o 
   8  10   8      235.07      138.82    508.45 o 
  10  10   8   104893.05   106679.87   2619.03 o 
  12  10   8    28850.90    29460.66   1452.55 o 
  14  10   8    27907.99    26722.51   1978.09 o 
  16  10   8     6908.58     5696.75   1086.64 o 
  18  10   8     1687.58     2649.01   1266.51 o 
  20  10   8     1647.62      694.03   1261.36 o 
 -23  11   8      682.39    -2254.04   3134.98 o 
 -21  11   8     1093.42      626.29   2445.22 o 
 -19  11   8      647.16     -648.95    648.95 o 
 -17  11   8    12210.50    11275.73   1082.49 o 
 -15  11   8    40331.90    43185.04   1628.11 o 
 -13  11   8    26155.58    25912.29   1105.47 o 
 -11  11   8    69531.40    70561.21   1630.43 o 
  -9  11   8     3468.95     2633.11    466.16 o 
  -7  11   8     2332.97     2584.93    459.72 o 
  -5  11   8    52001.88    50218.18   1278.87 o 
  -3  11   8     1293.85      319.94    433.27 o 
  -1  11   8    14752.57    14197.46    644.91 o 
   1  11   8     3637.88     2643.84    399.33 o 
   3  11   8     3054.23     3059.24    386.59 o 
   5  11   8      466.72     1417.56    437.47 o 
   7  11   8      927.64     1242.05    598.88 o 
   9  11   8    40039.25    39540.60   1425.47 o 
  11  11   8     5237.00     5383.73    782.54 o 
  13  11   8    84951.93    93223.95   3466.83 o 
  15  11   8        3.66        6.13    991.94 o 
  17  11   8     6357.58     4785.55   1346.51 o 
  19  11   8     5543.36     8096.81   1590.67 o 
 -22  12   8    11879.84     4811.06   4446.77 o 
 -20  12   8      506.79     -355.98   1658.10 o 
 -18  12   8     3352.09     2577.31   1000.46 o 
 -16  12   8     3598.74     4825.53   1079.64 o 
 -14  12   8    39424.43    40138.83   2168.67 o 
 -12  12   8    18671.20    19993.15   1103.51 o 
 -10  12   8     2000.21     1937.76    605.80 o 
  -8  12   8     5187.79     5238.57    608.89 o 
  -6  12   8    53558.45    54389.32   1401.76 o 
  -4  12   8    40560.04    41783.02   1608.78 o 
  -2  12   8    27507.82    28151.34   1038.56 o 
   0  12   8       54.57      786.03    443.55 o 
   2  12   8    39787.38    41020.98   1379.23 o 
   4  12   8     2157.89     1480.83    489.89 o 
   6  12   8    25888.53    25739.91    981.95 o 
   8  12   8      243.60      593.76    966.00 o 
  10  12   8    17593.51    18388.48   1160.07 o 
  12  12   8    12526.81    11992.54   1287.90 o 
  14  12   8    10645.59    10425.13   1366.76 o 
  16  12   8     6269.14     7749.96   1459.93 o 
  18  12   8     5254.57     4488.24   1957.07 o 
 -19  13   8      295.70     -178.08   1396.09 o 
 -17  13   8     1262.88     -163.81   1162.65 o 
 -15  13   8        0.42      211.43   1261.40 o 
 -13  13   8     4652.90     5674.53    950.26 o 
 -11  13   8      283.78      603.32    716.96 o 
  -9  13   8     8889.13     8561.87    852.82 o 
  -7  13   8    15557.56    14198.44    884.26 o 
  -5  13   8    62076.77    65308.10   2114.39 o 
  -3  13   8        8.28     1380.30    717.32 o 
  -1  13   8    27958.55    23328.96   1342.61 o 
   1  13   8    30915.82    32223.87   1123.72 o 
   3  13   8    41387.62    39903.65   1380.15 o 
   5  13   8     2755.58     1575.70    531.06 o 
   7  13   8    14884.55    15845.55   1580.20 o 
   9  13   8     8390.42    10750.51   1211.10 o 
  11  13   8      845.29      538.44    995.86 o 
  13  13   8     2500.66     3250.25    997.27 o 
  15  13   8     3131.70     5032.27   1345.59 o 
  17  13   8     1525.73     1695.68   1183.80 o 
 -18  14   8     8193.68     7040.46   1760.97 o 
 -16  14   8     1106.90     1985.58   1696.48 o 
 -14  14   8       25.66     -808.42    808.42 o 
 -12  14   8      243.16       31.94    900.07 o 
 -10  14   8      625.14      859.39    864.78 o 
  -8  14   8    35178.79    36313.94   1758.29 o 
  -6  14   8      905.38     1233.13    830.42 o 
  -4  14   8    65184.46    75623.59   3991.55 o 
  -2  14   8      203.48     -616.85    616.85 o 
   0  14   8      297.73      379.71    659.28 o 
   2  14   8    27806.14    29316.30   1279.25 o 
   4  14   8    33942.85    34458.25   1289.14 o 
   6  14   8    80316.61    86438.33   3303.20 o 
   8  14   8     2568.48     3233.96    841.97 o 
  10  14   8     6787.61     5224.28   1214.27 o 
  12  14   8     1132.21      471.12   1215.20 o 
  14  14   8      103.75    -1152.45   1152.45 o 
 -15  15   8      133.99      305.42   1622.72 o 
 -13  15   8      493.81      444.36   1016.07 o 
 -11  15   8     5351.25     2967.22   1280.95 o 
  -9  15   8    30120.47    29992.93   1931.06 o 
  -7  15   8    15555.09    17314.01   1531.91 o 
  -5  15   8     6709.00     6180.99   1222.61 o 
  -3  15   8    33471.94    34330.21   1854.21 o 
  -1  15   8     3920.40     4820.93    912.47 o 
   1  15   8    11472.04    13618.56   1478.03 o 
   3  15   8     8399.74     8650.66   1039.24 o 
   5  15   8    30084.39    30794.12   1668.63 o 
   7  15   8      980.55     1089.44   1012.00 o 
   9  15   8     2395.66     3142.31   1108.55 o 
  11  15   8     1178.97    -1281.78   1281.78 o 
  13  15   8     2135.99      -32.67   1742.17 o 
 -12  16   8     2609.20     4135.13   1539.47 o 
 -10  16   8    23948.52    21801.70   2255.02 o 
  -8  16   8       51.88     1125.97   1447.68 o 
  -6  16   8      919.42     3263.47   1341.61 o 
  -4  16   8    12233.61    15072.93   1657.19 o 
  -2  16   8     1214.80     -557.88   1229.74 o 
   0  16   8      203.39      169.91    944.10 o 
   2  16   8      181.77      679.05   1024.08 o 
   4  16   8     2775.18     2269.81   1076.37 o 
   6  16   8       98.41     -105.27   1244.98 o 
   8  16   8     2542.13      429.90   1313.00 o 
  10  16   8    20116.90    18754.95   2170.44 o 
  -7  17   8      903.37      818.41   1510.48 o 
  -5  17   8     1426.21     1861.74   1224.44 o 
  -3  17   8      842.18     -591.39   1926.77 o 
  -1  17   8     3353.44     3086.79   1159.07 o 
   1  17   8    14007.85    12371.76   1724.79 o 
   3  17   8      701.29     3666.91   2899.42 o 
   5  17   8      199.53      795.85   1121.72 o 
 -29   1   9      205.30     -718.91   1126.12 o 
 -27   1   9     3478.90     3359.55   1527.38 o 
 -25   1   9     7540.35     8465.40   1296.46 o 
 -23   1   9     1932.23     1817.34    744.95 o 
 -21   1   9    42146.96    42568.25   1442.15 o 
 -19   1   9    46565.99    47559.97   1281.81 o 
 -17   1   9   102620.14   104190.13   1949.79 o 
 -15   1   9    22440.38    22703.94    907.13 o 
 -13   1   9    10351.68     9136.41    503.48 o 
 -11   1   9   215572.50   210640.39   3075.37 o 
  -9   1   9   155911.38   155472.36   1940.15 o 
  -7   1   9   133591.64   136268.39   1547.60 o 
  -5   1   9     2773.69     2978.79    199.25 o 
  -3   1   9     1435.71     1719.53    148.82 o 
  -1   1   9   561623.50   581773.13   6482.70 o 
   1   1   9    20021.04    20786.63    253.52 o 
   3   1   9     6258.18     7392.90    144.22 o 
   5   1   9   325914.50   333371.88   2927.82 o 
   7   1   9       37.16      -45.67    119.26 o 
   9   1   9   358052.38   365821.75   3693.04 o 
  11   1   9     1529.03     1668.44    166.26 o 
  13   1   9    23761.18    23707.10    487.26 o 
  15   1   9   125910.93   123293.76   1651.05 o 
  17   1   9     5231.95     4766.45    532.98 o 
  19   1   9    50840.16    49247.59   1555.64 o 
  21   1   9     1725.67     1138.37    762.52 o 
  23   1   9     1229.48     1370.97    846.49 o 
  25   1   9     3915.11     3267.70   1330.28 o 
 -28   2   9      771.99     -351.35   1707.50 o 
 -26   2   9      288.59      212.83    899.89 o 
 -24   2   9    16399.95    15409.80   1407.00 o 
 -22   2   9     7544.37     9008.71    880.92 o 
 -20   2   9    64445.49    65038.41   1745.29 o 
 -18   2   9     1614.11     1274.52    514.38 o 
 -16   2   9    77289.28    78239.32   1594.96 o 
 -14   2   9    21321.39    19403.95    721.51 o 
 -12   2   9    18159.53    17109.16    599.45 o 
 -10   2   9   158231.14   157127.09   2290.33 o 
  -8   2   9     8771.76    11160.38    354.13 o 
  -6   2   9    63670.01    67713.25    781.59 o 
  -4   2   9    46320.54    44291.17    707.55 o 
  -2   2   9    42483.82    40190.24    449.54 o 
   0   2   9    51302.54    56026.55    579.95 o 
   2   2   9      205.89      246.19     84.71 o 
   4   2   9   357571.19   384368.66   3470.02 o 
   6   2   9    12774.87    11764.62    246.11 o 
   8   2   9   221734.22   228241.45   2462.13 o 
  10   2   9    25474.44    24569.70    517.46 o 
  12   2   9    13750.07    13105.23    417.78 o 
  14   2   9    55034.86    53064.25    873.52 o 
  16   2   9    18649.59    19879.79    843.88 o 
  18   2   9    19316.93    17928.77    994.99 o 
  20   2   9    15987.34    16697.48    932.90 o 
  22   2   9     2056.19     1409.40    814.79 o 
  24   2   9       95.35     -999.96    999.96 o 
  26   2   9     1203.92     1650.11   2135.37 o 
 -29   3   9    21086.96    23542.95   2411.63 o 
 -27   3   9    16419.32    18818.49   1736.66 o 
 -25   3   9   129070.34   138090.25   3542.15 o 
 -23   3   9     5375.14     4025.36    836.53 o 
 -21   3   9      108.66      542.63    698.60 o 
 -19   3   9       73.09      374.45    806.13 o 
 -17   3   9     3494.54     4559.70    642.85 o 
 -15   3   9    10033.44     8573.35    783.26 o 
 -13   3   9     8013.69     7464.36    867.07 o 
 -11   3   9     1509.88     1243.02    290.19 o 
  -9   3   9      600.78      222.54    211.71 o 
  -7   3   9    70750.98    77329.65    959.17 o 
  -5   3   9   331547.50   338779.03   3348.10 o 
  -3   3   9    43180.48    45401.77    615.14 o 
  -1   3   9   467507.63   474863.50   4019.24 o 
   1   3   9   288723.09   272355.16   2471.15 o 
   3   3   9     4736.18     3987.62    165.01 o 
   5   3   9     1331.65     1760.39    101.65 o 
   7   3   9     5201.30     4665.90    179.26 o 
   9   3   9    26536.46    25999.04    478.13 o 
  11   3   9       72.66      -50.64    187.57 o 
  13   3   9    35675.53    34914.26    877.70 o 
  15   3   9     5415.25     5362.52    426.95 o 
  17   3   9      367.29      597.80    415.56 o 
  19   3   9    14178.57    10697.60    814.47 o 
  21   3   9     2663.23     3016.85    791.09 o 
  23   3   9    80825.09    72348.98   6445.41 o 
  25   3   9    36982.62    41999.26   2982.65 o 
 -28   4   9     6631.18     4813.20   1460.30 o 
 -26   4   9     1649.16     3528.00   1452.56 o 
 -24   4   9     3105.16     2535.27    813.26 o 
 -22   4   9     3073.81     3526.21    797.88 o 
 -20   4   9     3182.91     1465.17    691.87 o 
 -18   4   9     6191.73     5752.19    663.40 o 
 -16   4   9   108587.71   111393.17   2407.29 o 
 -14   4   9   157075.27   158643.64   3667.00 o 
 -12   4   9    59829.88    57666.58   1161.42 o 
 -10   4   9    84484.90    85539.03   1707.75 o 
  -8   4   9      935.02     1248.71    226.49 o 
  -6   4   9        9.43      111.94    152.57 o 
  -4   4   9    41990.96    42386.46    535.85 o 
  -2   4   9   125815.41   125504.34   1208.42 o 
   0   4   9    37342.20    37506.26    459.11 o 
   2   4   9     2657.16     2744.14    202.44 o 
   4   4   9    17997.37    20569.56    308.46 o 
   6   4   9    45583.11    48142.09    854.01 o 
   8   4   9    32475.06    31252.40   1016.29 o 
  10   4   9   275192.34   277772.81   3729.92 o 
  12   4   9    16061.62    16090.99    336.90 o 
  14   4   9   104304.25   107168.22   1741.64 o 
  16   4   9     2932.96     2492.22    425.22 o 
  18   4   9      372.69      319.59    452.61 o 
  20   4   9     1441.18      684.13    983.65 o 
  22   4   9     6522.96     5908.76   1174.96 o 
  24   4   9       20.45     1684.52   1280.05 o 
 -27   5   9     1362.21       70.08   1109.10 o 
 -25   5   9      819.44      904.73    912.56 o 
 -23   5   9       19.42     -134.72    976.82 o 
 -21   5   9    26385.44    26059.53   1761.13 o 
 -19   5   9    43773.08    41334.05   1403.88 o 
 -17   5   9        9.54     -286.65    588.30 o 
 -15   5   9    24835.24    23459.39    985.76 o 
 -13   5   9    37685.74    38256.75   1042.20 o 
 -11   5   9   150633.47   144542.20   2225.91 o 
  -9   5   9    44464.00    44755.05    945.23 o 
  -7   5   9    90537.09    91008.27   1213.26 o 
  -5   5   9    10677.22    10661.17    317.14 o 
  -3   5   9    22774.74    20879.54    429.83 o 
  -1   5   9     2569.93     2483.03    167.27 o 
   1   5   9       71.33       61.99    140.14 o 
   3   5   9    95230.66    96646.25   1319.65 o 
   5   5   9   113801.20   109544.77   1556.97 o 
   7   5   9     2626.52     2496.46    312.27 o 
   9   5   9    56106.30    55747.36   1124.85 o 
  11   5   9    37467.80    35318.33   1151.45 o 
  13   5   9    80790.07    82398.13   1522.37 o 
  15   5   9     6728.00     5399.13    747.42 o 
  17   5   9    13542.29    12608.94   1200.30 o 
  19   5   9    10799.50    10163.98    976.68 o 
  21   5   9        0.75      350.05   1239.88 o 
  23   5   9     1552.42     3066.70   1487.21 o 
  25   5   9      447.45     -436.07   1795.03 o 
 -28   6   9       17.44     -166.74   1356.45 o 
 -26   6   9      325.68      520.43   1246.30 o 
 -24   6   9     2274.85     2564.04    853.04 o 
 -22   6   9    15441.08    15883.38   1097.04 o 
 -20   6   9       54.30      325.25    740.12 o 
 -18   6   9    13605.89    12102.87    942.56 o 
 -16   6   9     8581.78     7736.77    689.72 o 
 -14   6   9    25372.20    26694.75   1027.36 o 
 -12   6   9    73364.94    74092.68   1588.48 o 
 -10   6   9      324.04      362.16    223.01 o 
  -8   6   9     3753.44     3033.55    299.99 o 
  -6   6   9    14795.82    14484.87    381.45 o 
  -4   6   9    35586.59    33902.78    668.64 o 
  -2   6   9     9517.27     8817.36    296.12 o 
   0   6   9     1254.25     1172.15    193.66 o 
   2   6   9    36712.82    39729.26    658.92 o 
   4   6   9    62568.86    63641.59    989.92 o 
   6   6   9    21386.23    21125.13    662.02 o 
   8   6   9     1277.59      903.20    341.83 o 
  10   6   9    79450.80    74582.80   1479.37 o 
  12   6   9     7495.92     6378.10    436.52 o 
  14   6   9     7155.01     7323.17    968.38 o 
  16   6   9    28960.11    30189.85   1539.45 o 
  18   6   9     1617.95     -242.81    788.01 o 
  20   6   9    31141.46    31043.66   2043.90 o 
  22   6   9      110.29      965.33   1277.74 o 
  24   6   9       63.89     -612.21   1710.13 o 
 -27   7   9      327.43     1824.51   1304.62 o 
 -25   7   9        6.43      167.43    931.29 o 
 -23   7   9     6221.50     6693.73   1030.45 o 
 -21   7   9    46109.42    48523.17   1715.42 o 
 -19   7   9     1480.13      640.54    644.68 o 
 -17   7   9    18465.35    18147.95   1142.73 o 
 -15   7   9      364.29      937.31    474.72 o 
 -13   7   9      271.54      518.28    442.19 o 
 -11   7   9    48911.97    46246.84   1417.83 o 
  -9   7   9   113497.00   115969.37   1656.92 o 
  -7   7   9        2.60       24.85    240.22 o 
  -5   7   9    11909.56    11539.79    382.48 o 
  -3   7   9    21798.64    21793.46    496.26 o 
  -1   7   9     3595.66     4263.05    267.99 o 
   1   7   9    60636.68    60509.98    897.45 o 
   3   7   9    63340.18    63194.05    900.32 o 
   5   7   9    21627.77    21403.51    453.79 o 
   7   7   9    53957.82    54790.61   1146.63 o 
   9   7   9    21253.80    22623.03    973.35 o 
  11   7   9      773.49      241.84    496.50 o 
  13   7   9     3767.44     3314.78    810.18 o 
  15   7   9    48842.71    48980.23   1939.62 o 
  17   7   9     8172.89     6848.84    882.80 o 
  19   7   9    13181.60    12863.00   1311.91 o 
  21   7   9     5389.41     4388.20   1148.01 o 
  23   7   9       25.16     2008.00   1372.25 o 
 -26   8   9       53.72    -1410.87   1410.87 o 
 -24   8   9    26120.48    24932.73   1697.35 o 
 -22   8   9     6240.27     6489.77   1034.41 o 
 -20   8   9    50776.70    53932.08   2067.77 o 
 -18   8   9     1808.53     1089.78    623.59 o 
 -16   8   9     7621.81     7653.39    742.40 o 
 -14   8   9      250.48       34.27    338.94 o 
 -12   8   9     1591.33     1361.84    407.08 o 
 -10   8   9    68407.31    66073.95   1274.12 o 
  -8   8   9     4192.56     3877.60    313.80 o 
  -6   8   9   205114.19   214545.17   3013.64 o 
  -4   8   9     3147.92     3578.51    457.66 o 
  -2   8   9    61186.62    60116.39    911.39 o 
   0   8   9   116153.46   120856.58   1547.76 o 
   2   8   9     2682.38     2638.99    235.09 o 
   4   8   9   198531.47   200662.92   3006.10 o 
   6   8   9     2957.43     2370.68    484.57 o 
   8   8   9    51140.70    47564.65   1408.22 o 
  10   8   9     4279.75     3404.96    535.49 o 
  12   8   9       66.46      217.24    534.56 o 
  14   8   9     3746.41     2123.97    832.48 o 
  16   8   9     9808.32    11464.21   1370.84 o 
  18   8   9    30685.80    31670.28   1908.33 o 
  20   8   9    15177.27    15800.44   1658.48 o 
  22   8   9     6101.12     6419.24   1873.53 o 
 -25   9   9    14603.25    14729.90   1699.20 o 
 -23   9   9    22794.69    21075.27   2511.57 o 
 -21   9   9        2.17     -785.81    862.05 o 
 -19   9   9     7875.24     6704.42   1258.80 o 
 -17   9   9      183.54      584.66    651.83 o 
 -15   9   9       15.92       98.40    486.39 o 
 -13   9   9    13547.85    15514.04    926.63 o 
 -11   9   9      293.64      257.96    321.82 o 
  -9   9   9      761.20      267.04    310.51 o 
  -7   9   9    31130.11    29733.80   1014.04 o 
  -5   9   9    45165.75    43584.38    882.37 o 
  -3   9   9    73862.13    71274.41   1195.37 o 
  -1   9   9   164155.89   160717.92   2212.53 o 
   1   9   9   113803.69   114578.67   1416.59 o 
   3   9   9      116.57      -77.63    154.12 o 
   5   9   9    31431.11    29630.51    805.99 o 
   7   9   9     1220.96     1406.30    546.79 o 
   9   9   9        1.70      304.56    449.60 o 
  11   9   9     4407.96     4178.00    654.79 o 
  13   9   9     4914.08     6013.34   1002.93 o 
  15   9   9       65.90       97.31    831.30 o 
  17   9   9    10968.60     9151.12   1973.48 o 
  19   9   9    12856.41    11690.99   1487.17 o 
  21   9   9     2963.78     2646.11   1331.21 o 
 -24  10   9     7475.42    11362.32   2451.97 o 
 -22  10   9      362.62      -92.90    881.86 o 
 -20  10   9        0.22       89.36    778.27 o 
 -18  10   9       21.43     -184.93    753.48 o 
 -16  10   9    60852.75    59002.77   1636.55 o 
 -14  10   9    58453.81    57826.57   1442.76 o 
 -12  10   9    23402.80    23386.60    976.54 o 
 -10  10   9    13557.41    14027.31    651.27 o 
  -8  10   9     4941.73     5818.26    467.00 o 
  -6  10   9    34826.14    33877.24   1121.78 o 
  -4  10   9      218.80      326.38    357.39 o 
  -2  10   9    47626.05    45931.00    948.26 o 
   0  10   9    21860.28    21281.58    659.41 o 
   2  10   9     6528.97     6191.35    326.21 o 
   4  10   9     2219.73     1607.65    410.47 o 
   6  10   9    17069.49    18356.26    844.55 o 
   8  10   9    23776.50    27245.47   1114.03 o 
  10  10   9    58849.42    59458.69   1597.64 o 
  12  10   9     8750.98    10242.63    965.05 o 
  14  10   9    55489.18    58381.61   2030.99 o 
  16  10   9       11.93     -818.82    818.82 o 
  18  10   9     3774.03     3448.86   1726.21 o 
  20  10   9     2330.91     4234.78   1543.68 o 
 -23  11   9     2080.92     5443.31   4077.23 o 
 -21  11   9     3532.80     2910.46   2936.62 o 
 -19  11   9     6906.30     7694.58   1193.44 o 
 -17  11   9    30263.03    30056.88   1548.12 o 
 -15  11   9    10643.94     9741.04   1282.87 o 
 -13  11   9   143153.16   152125.70   2987.44 o 
 -11  11   9    23825.63    25008.60    973.25 o 
  -9  11   9      783.52     1137.89    517.95 o 
  -7  11   9       68.71      175.37    393.91 o 
  -5  11   9    12353.69    12659.90   1104.52 o 
  -3  11   9    13707.42    14138.37    802.57 o 
  -1  11   9    19320.80    17388.69    650.86 o 
   1  11   9     1829.94     2349.32    402.01 o 
   3  11   9    10711.54    12018.38    716.15 o 
   5  11   9     5679.94     5405.83    776.59 o 
   7  11   9    23037.67    23308.78   1126.63 o 
   9  11   9      211.53      -27.37    548.50 o 
  11  11   9   118955.91   121888.01   3384.58 o 
  13  11   9    42713.73    40943.77   1672.42 o 
  15  11   9     5539.26     5656.61   1059.23 o 
  17  11   9     1161.48     -567.90   1098.15 o 
  19  11   9     1125.71     1597.60   1141.55 o 
 -22  12   9     9916.94    10550.36   4126.27 o 
 -20  12   9     1709.61      -69.12   1596.87 o 
 -18  12   9     2897.16     1257.49    958.88 o 
 -16  12   9     5772.84     3421.24    879.67 o 
 -14  12   9    11811.25    12185.29   1211.15 o 
 -12  12   9    17331.01    18864.62   1120.89 o 
 -10  12   9      139.99      365.64    505.04 o 
  -8  12   9    15869.85    14256.61    806.78 o 
  -6  12   9     8896.07     7852.78    632.15 o 
  -4  12   9    62120.82    65446.89   1889.18 o 
  -2  12   9    13576.56    11177.06    828.80 o 
   0  12   9       10.74      116.44    391.68 o 
   2  12   9    46798.02    49994.55   1384.89 o 
   4  12   9    21521.63    21586.77    953.48 o 
   6  12   9     3841.33     3217.38    792.12 o 
   8  12   9      746.35     1671.11    826.05 o 
  10  12   9    24167.09    21536.82   1810.23 o 
  12  12   9     4030.90     3152.70   1164.16 o 
  14  12   9     5348.19     3319.44   1141.80 o 
  16  12   9     6004.76     2719.42   1188.70 o 
  18  12   9      946.01     -310.76   1794.66 o 
 -19  13   9     2770.46     3101.88   1614.82 o 
 -17  13   9      801.93     1530.95   1115.79 o 
 -15  13   9      110.16     -379.62    971.07 o 
 -13  13   9     2371.27     1410.93    960.85 o 
 -11  13   9       74.63      459.85    746.34 o 
  -9  13   9    35184.47    34779.51   1665.86 o 
  -7  13   9    26532.56    27108.95   1209.63 o 
  -5  13   9    29724.70    30340.92   1233.56 o 
  -3  13   9    40388.23    39361.31   1323.62 o 
  -1  13   9    14799.97    14932.91   1071.99 o 
   1  13   9    25345.93    25537.17   1210.69 o 
   3  13   9    52319.23    54440.23   1483.07 o 
   5  13   9    16718.52    17485.80   1395.74 o 
   7  13   9    19094.62    19522.27   1292.09 o 
   9  13   9        7.31      232.93    959.92 o 
  11  13   9      482.69      101.17    913.30 o 
  13  13   9        6.87      -36.04    979.03 o 
  15  13   9      773.40     2835.74   1761.30 o 
  17  13   9     7054.54     3522.74   1347.84 o 
 -18  14   9     2298.14     4633.97   2252.67 o 
 -16  14   9      275.13     -455.07   1862.06 o 
 -14  14   9      110.05    -1043.14   1050.77 o 
 -12  14   9      616.14       14.64    946.71 o 
 -10  14   9     1599.47     2420.15    852.39 o 
  -8  14   9     2846.89     2621.10    983.96 o 
  -6  14   9    29445.16    27655.14   1706.22 o 
  -4  14   9     3582.29     2990.77   1209.35 o 
  -2  14   9     2903.73     3795.76   1133.52 o 
   0  14   9     3600.24     4419.21    922.53 o 
   2  14   9     1799.26     2025.86    745.27 o 
   4  14   9    36863.23    35416.03   1312.03 o 
   6  14   9    15983.03    13728.60   1168.31 o 
   8  14   9      546.76     2183.46   1222.40 o 
  10  14   9      465.39      595.76    988.86 o 
  12  14   9        3.11     2028.77   1084.68 o 
  14  14   9       28.87       88.45   1158.91 o 
 -15  15   9       16.64    -1147.15   1655.54 o 
 -13  15   9    11413.22    11232.14   1607.46 o 
 -11  15   9     3840.89     4350.50   1510.43 o 
  -9  15   9      147.88     2192.08   1179.02 o 
  -7  15   9    33427.96    34960.29   2263.33 o 
  -5  15   9       89.92     -705.19   1423.91 o 
  -3  15   9    20569.32    19055.57   1801.68 o 
  -1  15   9     4051.74     4216.83   1039.73 o 
   1  15   9    20527.94    20115.40   1409.31 o 
   3  15   9     5499.41     6012.67    867.64 o 
   5  15   9    20098.97    19897.41   1517.80 o 
   7  15   9     1971.75    -1369.43   1369.43 o 
   9  15   9     1621.02     -148.27   1372.28 o 
  11  15   9     9202.07    10620.64   1603.04 o 
 -12  16   9      169.81      701.46   1319.83 o 
 -10  16   9     3317.88     2636.90   1173.52 o 
  -8  16   9    14640.93    16697.41   2085.33 o 
  -6  16   9     5169.10     6518.16   1407.93 o 
  -4  16   9      215.54     -335.06   1260.25 o 
  -2  16   9     1864.52     3386.42   1233.52 o 
   0  16   9     2242.73     2357.44   1114.56 o 
   2  16   9     2480.51      897.11    991.18 o 
   4  16   9     1897.35     2904.74   1080.59 o 
   6  16   9    12133.32    11194.07   1308.64 o 
   8  16   9    10581.38    11311.51   1974.76 o 
  -7  17   9       51.56     -701.29   1247.15 o 
  -5  17   9     2044.69     1524.65   1199.96 o 
  -3  17   9     5499.21     3371.29   1289.79 o 
  -1  17   9     1535.46     -189.42   1470.16 o 
   1  17   9       78.10     2619.30   1369.96 o 
   3  17   9      648.46     -444.41   1574.94 o 
   5  17   9       53.92     -906.88   1589.18 o 
 -28   0  10     1366.47     1263.84   2304.83 o 
 -26   0  10      713.36     -820.98   1405.42 o 
 -24   0  10    26157.38    26029.62   1713.75 o 
 -22   0  10     1459.40     3570.69   1488.49 o 
 -20   0  10   162167.39   174121.80   4299.44 o 
 -18   0  10    78045.74    86364.77   2482.18 o 
 -16   0  10    16443.74    15792.73   1768.98 o 
 -14   0  10     1901.46     2024.40    638.56 o 
 -12   0  10     3375.83     2282.83    494.25 o 
 -10   0  10   398568.84   413139.09   7603.93 o 
  -8   0  10   175264.19   166451.69   2709.47 o 
  -6   0  10      639.88      880.10    187.68 o 
  -4   0  10   131404.95   137416.66   1927.40 o 
  -2   0  10     7196.59     5735.29    250.19 o 
   0   0  10   265256.03   266625.31   3639.51 o 
   2   0  10   130138.72   135126.98   1528.67 o 
   4   0  10   841603.31   831102.81   9221.02 o 
   6   0  10   790561.31   802561.69  10099.74 o 
   8   0  10    12429.63    12230.90    490.52 o 
  10   0  10     5423.25     4759.45    314.75 o 
  12   0  10    29455.27    29283.04    824.05 o 
  14   0  10   152585.64   158407.06   3193.70 o 
  16   0  10   128048.17   131805.22   3103.71 o 
  18   0  10     6289.55     7780.70    973.18 o 
  20   0  10     7233.49     9669.92   1395.25 o 
  22   0  10       88.60     1729.73   1094.63 o 
  24   0  10     2066.35    -1323.05   1401.71 o 
  26   0  10     2331.85     1719.86   2366.13 o 
 -29   1  10     1318.32     2547.87   1244.75 o 
 -27   1  10       95.85     -917.71    917.71 o 
 -25   1  10     5297.54     6047.91   1064.73 o 
 -23   1  10    10780.05    13510.50   1052.35 o 
 -21   1  10    15901.80    15515.91    954.13 o 
 -19   1  10    48075.67    50652.13   1336.45 o 
 -17   1  10    10563.56    11099.77    863.79 o 
 -15   1  10    86674.21    83613.03   1763.61 o 
 -13   1  10    57354.44    57036.98   1376.79 o 
 -11   1  10    62981.37    65933.39   1235.29 o 
  -9   1  10   266308.44   256071.36   3097.10 o 
  -7   1  10      308.72       95.22    162.83 o 
  -5   1  10    28166.06    27612.18    415.17 o 
  -3   1  10    71273.11    69517.53    712.17 o 
  -1   1  10   102521.06   106981.38   1124.97 o 
   1   1  10   118873.63   111513.84    970.27 o 
   3   1  10     7190.73     7346.85    154.25 o 
   5   1  10    72866.39    81386.57    833.22 o 
   7   1  10    37891.65    36127.73    490.93 o 
   9   1  10    47078.57    49541.41    700.44 o 
  11   1  10    71497.29    70706.84    913.08 o 
  13   1  10    15434.69    15861.85    410.83 o 
  15   1  10    75283.66    70922.02   1134.67 o 
  17   1  10      312.04      796.82    455.67 o 
  19   1  10     9257.42     9479.53    811.01 o 
  21   1  10     5206.90     5166.63    843.21 o 
  23   1  10      299.96      683.48    905.07 o 
  25   1  10     2100.57     -445.89   1313.09 o 
 -28   2  10    27656.06    31538.08   2008.41 o 
 -26   2  10     4199.98     3780.07   1121.65 o 
 -24   2  10    14167.94    15904.11   1173.51 o 
 -22   2  10      878.38     -689.40    689.40 o 
 -20   2  10    28073.47    27686.04   1152.44 o 
 -18   2  10     2961.92     1660.81    473.82 o 
 -16   2  10     4187.14     4906.87    515.06 o 
 -14   2  10    48584.67    44596.46   1297.58 o 
 -12   2  10      350.15       61.61    317.87 o 
 -10   2  10     8104.65     7396.10    437.23 o 
  -8   2  10      571.91      294.64    175.04 o 
  -6   2  10    36640.16    40208.02    559.88 o 
  -4   2  10   438269.13   436751.47   4043.88 o 
  -2   2  10    49847.05    50383.24    585.25 o 
   0   2  10    47885.48    49523.91    504.16 o 
   2   2  10    13515.30    12750.44    223.28 o 
   4   2  10     6950.68     7476.16    174.40 o 
   6   2  10    16149.76    16705.13    313.72 o 
   8   2  10    22501.07    21660.20    490.67 o 
  10   2  10      114.68       -5.51    195.78 o 
  12   2  10    11710.34    11039.95    413.95 o 
  14   2  10    17665.79    16610.79    584.31 o 
  16   2  10     2640.07     3513.73    489.53 o 
  18   2  10     2825.71     2961.67    549.78 o 
  20   2  10    50322.97    48164.45   1609.88 o 
  22   2  10    12820.99    13270.39   1327.21 o 
  24   2  10    25495.01    24231.66   2064.59 o 
  26   2  10     8394.92     9554.69   4835.58 o 
 -29   3  10      391.52     1832.65   1319.47 o 
 -27   3  10     4990.36     7889.03   2386.10 o 
 -25   3  10     1113.27      868.00    962.11 o 
 -23   3  10     6311.25     5511.17    876.18 o 
 -21   3  10     1393.74     2284.70    668.93 o 
 -19   3  10       85.37     -779.61    827.03 o 
 -17   3  10     2412.51     2218.67    554.53 o 
 -15   3  10     2019.65     1372.24    438.93 o 
 -13   3  10     5920.49     5280.38    460.24 o 
 -11   3  10     2520.37     2454.43    306.67 o 
  -9   3  10     6686.80     6786.74    364.98 o 
  -7   3  10     3469.66     2443.60    225.22 o 
  -5   3  10      108.64      222.66    110.39 o 
  -3   3  10    28102.53    25382.07    443.09 o 
  -1   3  10    43764.75    39060.21    466.17 o 
   1   3  10    36570.13    34869.50    444.01 o 
   3   3  10      150.34       72.34     95.28 o 
   5   3  10     1757.23     1122.62    146.24 o 
   7   3  10    16461.72    17702.42    336.12 o 
   9   3  10     2729.21     2546.83    226.22 o 
  11   3  10     3873.75     4180.96    304.83 o 
  13   3  10       15.41     -215.45    215.45 o 
  15   3  10     1356.21      718.14    343.51 o 
  17   3  10     1273.24     1001.82    434.68 o 
  19   3  10    19403.37    19027.28   1366.79 o 
  21   3  10      856.24     1539.55    708.78 o 
  23   3  10     2656.01     3687.08   1533.94 o 
  25   3  10     2560.58     3699.65   1499.03 o 
 -28   4  10    20598.46    19607.57   2321.72 o 
 -26   4  10     6373.16     4140.21   1369.12 o 
 -24   4  10    21005.22    20892.71   1368.00 o 
 -22   4  10      391.42      360.45    676.99 o 
 -20   4  10     6463.79     5160.77    756.70 o 
 -18   4  10    35608.73    33515.95   1451.27 o 
 -16   4  10    10373.03    10792.14    823.83 o 
 -14   4  10     7012.67     6574.59   1015.97 o 
 -10   4  10    67579.57    68933.06   1376.59 o 
  -8   4  10     4061.02     3292.70    279.88 o 
  -6   4  10    65432.60    70047.95    910.49 o 
  -4   4  10   632890.19   623951.63   6346.73 o 
  -2   4  10       10.05      266.10    136.71 o 
   0   4  10   339660.22   338456.28   3184.48 o 
   2   4  10    25794.98    25652.55    391.82 o 
   4   4  10    22451.53    24836.97    387.52 o 
   6   4  10   118104.37   115174.01   1525.47 o 
   8   4  10    56766.94    52423.34    894.94 o 
  10   4  10      584.89      811.77    185.93 o 
  12   4  10     9883.44    10166.83    604.70 o 
  14   4  10    35817.03    35828.93    804.44 o 
  16   4  10       64.29     -446.86    446.86 o 
  18   4  10      749.79       11.30    909.14 o 
  20   4  10    45704.80    46789.07   2136.53 o 
  22   4  10     1143.86     -229.82   1309.97 o 
  24   4  10    33101.36    28553.75   2433.51 o 
 -27   5  10      872.75     1851.21   1163.80 o 
 -25   5  10      863.36     1507.79    923.83 o 
 -23   5  10       69.30     -414.56    787.36 o 
 -21   5  10     3528.50     3710.95    828.35 o 
 -19   5  10    71297.94    74533.99   3725.89 o 
 -17   5  10    24302.18    23475.14   1546.96 o 
 -15   5  10   213394.61   222375.33   4259.74 o 
 -13   5  10    67989.98    66629.30   1432.83 o 
 -11   5  10    72007.55    72657.26   1409.34 o 
  -9   5  10    20883.83    21963.26    779.72 o 
  -7   5  10     5695.08     6185.47    294.65 o 
  -5   5  10     8689.73    10454.33    328.44 o 
  -3   5  10       29.63      -66.16    142.41 o 
  -1   5  10    20790.88    20321.21    387.31 o 
   1   5  10    22337.61    24939.03    451.20 o 
   3   5  10    23025.06    25142.60    505.92 o 
   5   5  10    34125.58    31924.02    588.55 o 
   7   5  10   117036.02   115007.84   1623.87 o 
   9   5  10   166852.44   171016.95   2620.49 o 
  11   5  10   263110.72   263732.75   4003.34 o 
  13   5  10    10067.02     9707.77    766.01 o 
  15   5  10    34781.31    38382.11   1508.13 o 
  17   5  10    14785.05    13794.04   1378.00 o 
  19   5  10      257.07      644.60    873.13 o 
  21   5  10     1635.36      148.49   1287.65 o 
  23   5  10        8.58     1311.00   1623.93 o 
  25   5  10     1880.73    -2142.78   4451.15 o 
 -28   6  10     1090.67     -316.87   1136.90 o 
 -26   6  10     2519.02     1741.51    985.11 o 
 -24   6  10    13039.29    10913.47   1282.82 o 
 -22   6  10     1174.33     2051.86    764.98 o 
 -20   6  10    98981.87   106667.98   2904.42 o 
 -18   6  10    54898.57    54977.52   1968.69 o 
 -16   6  10       60.08      223.85    534.81 o 
 -14   6  10    12380.06    12013.56   1262.19 o 
 -12   6  10     5238.82     5904.50    564.94 o 
 -10   6  10   171241.75   175898.38   2719.51 o 
  -8   6  10   126084.74   124274.70   1728.75 o 
  -6   6  10    28072.70    30017.97    571.87 o 
  -4   6  10    83555.81    87654.74   1324.57 o 
  -2   6  10     7914.52     7583.80    395.37 o 
   0   6  10   122916.61   120636.21   1712.90 o 
   2   6  10     8263.91     8579.06    381.13 o 
   4   6  10   195067.81   194541.53   2214.60 o 
   6   6  10    99617.37    95885.23   1506.58 o 
   8   6  10       17.28      156.08    246.20 o 
  10   6  10     2157.29     1400.19    220.48 o 
  12   6  10     2561.61     3121.02    360.44 o 
  14   6  10    73793.83    74125.02   2740.47 o 
  16   6  10    51794.16    52057.90   2077.13 o 
  18   6  10       67.79     -682.45    682.45 o 
  20   6  10    10896.07    12100.33   1380.40 o 
  22   6  10       36.50    -1255.35   1347.50 o 
  24   6  10     3467.53     3237.81   1573.15 o 
 -27   7  10      370.31     -288.91   1621.49 o 
 -25   7  10    15384.39    18278.79   1568.25 o 
 -23   7  10     7628.36     7004.23    943.79 o 
 -21   7  10    49121.59    51721.20   2101.74 o 
 -19   7  10     2692.37     2576.35   1358.25 o 
 -17   7  10     7154.75     7223.04    877.52 o 
 -15   7  10      257.94     -451.99    451.99 o 
 -13   7  10     8157.12     8661.76    566.76 o 
 -11   7  10     6952.31     6948.31    466.62 o 
  -9   7  10   230775.13   227516.86   3117.56 o 
  -7   7  10     5005.24     5244.00    317.51 o 
  -5   7  10   116196.45   119490.28   1554.92 o 
  -3   7  10     1657.93     1502.22    235.80 o 
  -1   7  10      458.33      601.38    220.55 o 
   1   7  10   187726.55   191495.16   2388.76 o 
   3   7  10    56224.58    53721.67    853.67 o 
   5   7  10   131223.13   133101.36   1595.48 o 
   7   7  10    24402.36    23546.19    770.33 o 
   9   7  10    19892.96    20269.16    818.43 o 
  11   7  10      234.19       70.49    413.23 o 
  13   7  10      866.67      439.39    663.32 o 
  15   7  10    26432.72    22543.40   1479.29 o 
  17   7  10    34978.66    34211.04   1681.33 o 
  19   7  10    14683.13    13975.35   1247.89 o 
  21   7  10     8094.66     6871.03   1537.60 o 
  23   7  10      184.04    -1797.77   1797.77 o 
 -26   8  10     1106.91     1105.86   1221.79 o 
 -24   8  10     3389.47     4680.14   1114.18 o 
 -22   8  10    25317.17    24967.78   1541.41 o 
 -20   8  10    10112.61    10760.98    995.27 o 
 -18   8  10      229.30      280.92    684.94 o 
 -16   8  10     3992.31     2999.48    688.12 o 
 -14   8  10      758.66      701.05    367.66 o 
 -12   8  10      228.85     -228.02    333.78 o 
 -10   8  10      180.11      284.42    326.09 o 
  -8   8  10    80645.88    77701.75   1331.79 o 
  -6   8  10   128442.87   129558.82   1988.91 o 
  -4   8  10    70473.16    69937.36   1316.99 o 
  -2   8  10    10380.35     8813.56    372.53 o 
   0   8  10    40209.25    40267.59    726.92 o 
   2   8  10   202462.05   204499.69   2641.36 o 
   4   8  10   103548.11   100882.01   1526.36 o 
   6   8  10     2650.20     2203.96    382.43 o 
   8   8  10     9959.85     8907.86    565.34 o 
  10   8  10     1785.30     1701.35    519.33 o 
  12   8  10     4207.11     3698.49    846.58 o 
  14   8  10      901.89      848.52    778.58 o 
  16   8  10    13346.44    13822.82   1330.81 o 
  18   8  10    25445.75    24425.38   1535.90 o 
  20   8  10     6954.89     6082.36   1126.65 o 
  22   8  10       57.46    -1502.93   1502.93 o 
 -25   9  10      617.22      589.38   1693.64 o 
 -23   9  10    22417.42    19749.89   1432.91 o 
 -21   9  10        0.10      792.61   1174.56 o 
 -19   9  10        0.86      363.82    738.43 o 
 -17   9  10      342.13      306.08    671.76 o 
 -15   9  10    26411.49    27020.55   1117.03 o 
 -13   9  10     1502.54     1010.52    402.38 o 
 -11   9  10       62.99      192.71    370.45 o 
  -9   9  10    42128.54    42084.34   1005.17 o 
  -7   9  10    23364.23    21943.08    637.55 o 
  -5   9  10    93277.16    95873.07   1563.38 o 
  -3   9  10    77287.77    77025.49   1383.50 o 
  -1   9  10    31445.04    30093.08    630.69 o 
   1   9  10   113203.79   112774.23   1491.85 o 
   3   9  10    28983.33    29152.28    567.30 o 
   5   9  10    27840.94    29409.73    821.03 o 
   7   9  10       43.38      317.07    412.10 o 
   9   9  10    45350.23    46114.48   1200.24 o 
  11   9  10    18645.68    18088.37    919.84 o 
  13   9  10      539.93     1387.42    625.15 o 
  15   9  10     3592.89     4342.98   1004.34 o 
  17   9  10      232.08     1317.81   1790.04 o 
  19   9  10    40538.20    39460.01   2414.14 o 
  21   9  10      253.09      790.92   1576.35 o 
 -24  10  10     5942.88     3749.72   4028.19 o 
 -22  10  10     1862.17      763.06   1122.23 o 
 -20  10  10      549.38      166.11    865.72 o 
 -18  10  10    17108.21    16079.17   1322.85 o 
 -16  10  10    82452.24    83649.03   2835.61 o 
 -14  10  10      383.77      992.34    474.35 o 
 -12  10  10    63756.63    63966.77   1486.98 o 
 -10  10  10     3940.15     3884.07    479.63 o 
  -8  10  10      110.15      166.99    345.51 o 
  -6  10  10    18616.29    18662.03    654.50 o 
  -4  10  10    31604.55    30909.67    864.45 o 
  -2  10  10      124.34      146.25    288.70 o 
   0  10  10    73547.11    72020.42   1301.02 o 
   2  10  10    36283.48    34513.68    742.43 o 
   4  10  10     3614.22     3012.55    580.26 o 
   6  10  10        8.23     -630.77    630.77 o 
   8  10  10    63128.59    66104.16   1539.29 o 
  10  10  10      461.45      279.62    460.70 o 
  12  10  10    58306.18    57075.11   1821.56 o 
  14  10  10     2990.01     3826.13    982.52 o 
  16  10  10     1913.91     1847.82    814.88 o 
  18  10  10     6482.44     1914.52   1068.86 o 
  20  10  10     5948.07     8141.26   1319.61 o 
 -23  11  10      721.81    -1861.73   4271.64 o 
 -21  11  10     2995.06     4423.44   1417.54 o 
 -19  11  10     7047.80     7189.16   1166.38 o 
 -17  11  10     3997.53     2377.73   1140.92 o 
 -15  11  10    67459.49    70541.57   2307.34 o 
 -13  11  10    36542.20    37178.80   1354.37 o 
 -11  11  10    15964.44    17146.04    803.74 o 
  -9  11  10       14.21      380.61    354.15 o 
  -7  11  10     2898.31     1844.88    573.84 o 
  -5  11  10     1508.79      891.86    559.56 o 
  -3  11  10     2036.12      921.90    470.65 o 
  -1  11  10     7163.11     7242.62    562.05 o 
   1  11  10     1908.82     2388.87    507.85 o 
   3  11  10    11574.88    10166.16    732.88 o 
   5  11  10     6027.05     5705.77    686.75 o 
   7  11  10    34309.79    32860.25   1259.71 o 
   9  11  10    43653.77    46237.64   1438.84 o 
  11  11  10    52672.63    49654.81   1788.50 o 
  13  11  10    14785.53    15932.91   1256.11 o 
  15  11  10     3619.30     5549.45   1077.08 o 
  17  11  10     3996.05     3934.91   1178.71 o 
  19  11  10     1718.83     -973.26   1129.20 o 
 -22  12  10     3106.75     2345.11   3725.20 o 
 -20  12  10     6318.74     5780.78   2019.89 o 
 -18  12  10    10949.24    11162.29   1289.98 o 
 -16  12  10    20918.18    22325.96   1433.95 o 
 -14  12  10       16.55     -295.75    814.81 o 
 -12  12  10    16834.35    16367.64   1188.67 o 
 -10  12  10     9019.25    10189.70    726.19 o 
  -8  12  10    59176.73    58810.13   1749.40 o 
  -6  12  10     1248.77      764.53    489.60 o 
  -4  12  10    40911.51    40177.28   1148.93 o 
  -2  12  10      750.71      664.78    420.47 o 
   0  12  10    34157.32    34256.43   1030.55 o 
   2  12  10     5082.52     4741.93    563.51 o 
   4  12  10    24667.95    25637.47   1171.70 o 
   6  12  10     3930.34     2677.17    660.76 o 
   8  12  10    34647.96    37185.02   1690.63 o 
  10  12  10      117.57      969.66    812.48 o 
  12  12  10    21556.12    21335.54   1354.05 o 
  14  12  10     2888.88     2986.99   1242.93 o 
  16  12  10     4896.64     5683.14   1237.72 o 
  18  12  10     4261.57     2803.23   1593.85 o 
 -19  13  10     1023.86     2279.46   1702.41 o 
 -17  13  10     1149.91     1385.12    954.51 o 
 -15  13  10      489.47     1409.49    877.19 o 
 -13  13  10      140.80     -619.76    769.21 o 
 -11  13  10     1464.10     2132.66    844.90 o 
  -9  13  10    27490.79    28256.04   1689.30 o 
  -7  13  10    11822.55    12867.37   1006.99 o 
  -5  13  10    17387.69    15894.25   1491.00 o 
  -3  13  10    41978.20    46334.54   1555.89 o 
  -1  13  10    23807.65    24529.52   1333.41 o 
   1  13  10    13381.16    12944.32   1131.24 o 
   3  13  10    10448.29     8763.83    832.39 o 
   5  13  10    19398.69    19865.14   1338.43 o 
   7  13  10        0.90     1199.72    824.03 o 
   9  13  10     1673.09     1044.34    848.70 o 
  11  13  10     2437.56     1922.98    956.94 o 
  13  13  10      183.13      575.54   1141.84 o 
  15  13  10     2879.34     1762.08   1356.77 o 
 -18  14  10     1731.06      -39.01   1590.80 o 
 -16  14  10      301.82      530.53   2416.22 o 
 -14  14  10      652.24     1521.68   1171.46 o 
 -12  14  10     3149.44     3805.85   1136.65 o 
 -10  14  10    15618.06    17429.74   1490.61 o 
  -8  14  10    34125.24    38295.95   1830.61 o 
  -6  14  10    48938.33    47786.07   2219.55 o 
  -4  14  10     5492.06     7270.69    976.19 o 
  -2  14  10        5.97     1631.38    781.39 o 
   0  14  10     4444.57     3934.85    688.09 o 
   2  14  10    56858.11    59314.97   1878.61 o 
   4  14  10    22352.73    24431.64   1403.26 o 
   6  14  10    18083.95    16448.59   1330.08 o 
   8  14  10     3966.26     3027.14   1121.47 o 
  10  14  10      409.40     -204.31    969.58 o 
  12  14  10      149.41     1073.50   1309.50 o 
  14  14  10     7035.20     3671.42   1464.96 o 
 -15  15  10     1810.43      675.62   1249.10 o 
 -13  15  10     2692.02      675.54   1814.03 o 
 -11  15  10    11764.47    11239.88   1573.66 o 
  -9  15  10      245.50       97.08   1280.35 o 
  -7  15  10    25390.16    29445.00   2342.42 o 
  -5  15  10    16272.89    17058.53   1882.39 o 
  -3  15  10    10586.31    10564.65   1445.98 o 
  -1  15  10     5285.37     6040.78   1140.65 o 
   1  15  10    25925.99    24710.63   1495.87 o 
   3  15  10    33318.75    34197.92   1669.74 o 
   5  15  10     1748.71     2210.46    762.45 o 
   7  15  10    13734.45    10136.36   1596.50 o 
   9  15  10     6837.61     8488.62   1875.25 o 
  11  15  10     1746.49      -55.06   1421.82 o 
 -12  16  10    24430.49    21177.33   2153.93 o 
 -10  16  10      437.13      417.63   1389.69 o 
  -8  16  10       27.39     1378.23   1590.84 o 
  -6  16  10     9571.33     8370.29   1721.03 o 
  -4  16  10      159.03     -243.26    988.50 o 
  -2  16  10      517.09     2492.31   1425.53 o 
   0  16  10      189.02     -568.67   1150.71 o 
   2  16  10     7082.73     6377.46   1579.84 o 
   4  16  10      365.68     1858.61   1508.14 o 
   6  16  10        1.24     -409.42   1140.82 o 
   8  16  10    33255.66    34580.80   2528.14 o 
  -7  17  10      248.32      656.52   1651.33 o 
  -5  17  10      584.31     -549.11   1506.78 o 
  -3  17  10    12935.39    10608.46   1886.58 o 
  -1  17  10    12262.53    10401.00   2151.00 o 
   1  17  10        4.91     -378.31   4135.90 o 
   3  17  10       17.09     -293.40   3593.85 o 
 -29   1  11     3595.65     1574.53   1125.38 o 
 -27   1  11      939.21     1615.57   1048.16 o 
 -25   1  11      204.50      280.35   1026.70 o 
 -23   1  11    65283.57    66598.59   1985.72 o 
 -21   1  11     7708.36     7181.73    856.91 o 
 -19   1  11   112833.02   110351.61   3154.91 o 
 -17   1  11      433.34      419.39    453.54 o 
 -15   1  11      470.85      196.51    363.69 o 
 -13   1  11   271968.91   273430.97   4401.64 o 
 -11   1  11     3516.02     3885.91    366.87 o 
  -9   1  11   138512.45   140274.80   2098.27 o 
  -7   1  11     1588.59     1920.45    194.03 o 
  -5   1  11      266.50      252.28    121.38 o 
  -3   1  11   321377.69   323057.16   3204.80 o 
  -1   1  11      105.79      -89.27    100.64 o 
   1   1  11    54000.29    58978.72    600.32 o 
   3   1  11    80926.55    78130.49    756.43 o 
   5   1  11   305254.59   303573.13   2678.98 o 
   7   1  11   117818.56   119765.97   1292.58 o 
   9   1  11      858.85      648.69    174.45 o 
  11   1  11    69861.82    68403.52    936.79 o 
  13   1  11    62058.80    61234.47    973.51 o 
  15   1  11    54759.95    57139.97   1141.10 o 
  17   1  11     9502.95     9227.77    753.60 o 
  19   1  11      356.32     -639.95    639.95 o 
  21   1  11    19162.14    21447.60   1261.02 o 
  23   1  11     1061.38      654.36   1015.13 o 
  25   1  11      473.46      843.16   1109.76 o 
 -28   2  11       83.61     -491.44   1238.76 o 
 -26   2  11     2523.90     2857.40   1120.96 o 
 -24   2  11    15845.12    16624.04   1192.23 o 
 -22   2  11    25274.03    27075.87   1492.99 o 
 -20   2  11    13197.49    13064.82    860.41 o 
 -18   2  11    33622.52    36119.93   1132.73 o 
 -16   2  11     4617.48     3983.21    448.48 o 
 -14   2  11    62238.02    59843.67   1674.49 o 
 -12   2  11    78549.92    78889.05   1635.07 o 
 -10   2  11    17559.31    16535.74    557.59 o 
  -8   2  11   368511.56   370135.53   4847.93 o 
  -6   2  11    10253.91     7851.40    280.00 o 
  -4   2  11     2454.10     3745.30    152.66 o 
  -2   2  11    45676.40    48338.83    510.70 o 
   0   2  11    18671.01    16739.64    265.88 o 
   2   2  11   126454.23   130714.34   1368.09 o 
   4   2  11   127156.96   122379.63   1213.40 o 
   6   2  11   204224.66   210513.44   2038.98 o 
   8   2  11     5774.72     6437.54    245.16 o 
  10   2  11    63283.71    61888.29    897.38 o 
  12   2  11    91516.29    92862.73   1339.24 o 
  14   2  11     2047.58     1468.22    303.39 o 
  16   2  11    69570.44    67960.82   1495.90 o 
  18   2  11     1554.79      693.53    466.30 o 
  20   2  11    13273.92    12184.79   1029.03 o 
  22   2  11       17.31      774.90    826.97 o 
  24   2  11      260.29      452.59   1057.06 o 
 -29   3  11    46104.14    51555.23   3676.83 o 
 -27   3  11    56865.82    60415.14   2901.98 o 
 -25   3  11     7034.08     8192.13   1086.08 o 
 -23   3  11     2234.84     3127.41    917.28 o 
 -21   3  11      167.62      -87.44    782.33 o 
 -19   3  11     3977.48     3646.03    716.70 o 
 -17   3  11    10376.94    11478.99    724.16 o 
 -15   3  11     7875.59     7768.67    658.65 o 
 -13   3  11    81591.34    76294.28   1495.16 o 
 -11   3  11    18188.82    15144.04    566.55 o 
  -9   3  11    80791.80    79150.13   1459.07 o 
  -7   3  11    90569.02    93487.98   1256.14 o 
  -5   3  11   390499.75   398659.19   4341.70 o 
  -3   3  11  1010996.25   997139.00   9224.79 o 
  -1   3  11    43956.12    41089.11    547.61 o 
   1   3  11    65847.88    73727.16    769.57 o 
   3   3  11      402.36      639.99    106.99 o 
   5   3  11    36370.51    35359.71    447.12 o 
   7   3  11     4766.43     3230.18    208.25 o 
   9   3  11      604.13      497.91    158.70 o 
  11   3  11    30759.35    30868.36    738.32 o 
  13   3  11     1256.31      899.55    251.76 o 
  15   3  11     1179.80      875.01    377.12 o 
  17   3  11    11903.44    10724.88    689.52 o 
  19   3  11    15703.46    14164.71    958.75 o 
  21   3  11   153704.47   157680.98   7112.39 o 
  23   3  11     3613.12     2191.02   1263.02 o 
  25   3  11    19283.80    17191.46   2279.43 o 
 -28   4  11      362.35     -619.05   1219.09 o 
 -26   4  11     8831.18     8806.86   1026.00 o 
 -24   4  11        2.90      -33.99    806.70 o 
 -22   4  11     2370.08     2018.25    828.67 o 
 -20   4  11      113.28      168.28    665.50 o 
 -18   4  11    61169.41    62468.88   2841.12 o 
 -16   4  11     3518.78     2929.58    803.76 o 
 -14   4  11   191572.63   188847.69   3167.71 o 
 -12   4  11    12645.99    10439.45    957.16 o 
 -10   4  11     5812.37     4852.31    394.35 o 
  -8   4  11    23798.52    27023.25    790.13 o 
  -6   4  11    44255.55    46127.11    835.07 o 
  -4   4  11     4203.26     3330.94    242.69 o 
  -2   4  11    97738.39    92176.85   1037.62 o 
   0   4  11     2822.54     3004.20    181.57 o 
   2   4  11     5759.38     6535.67    251.20 o 
   4   4  11    15935.78    15907.57    320.11 o 
   6   4  11   132962.41   131159.97   1326.26 o 
   8   4  11    76697.32    78733.62    969.92 o 
  10   4  11   230335.16   233584.83   2821.94 o 
  12   4  11    44202.09    45560.61    794.72 o 
  14   4  11     3345.29     3516.80    330.32 o 
  16   4  11       17.36     -176.67    420.02 o 
  18   4  11     5410.68     4743.50    569.29 o 
  20   4  11     5879.62     5473.62   1315.78 o 
  22   4  11    11674.50     8581.52   1543.15 o 
  24   4  11     1299.31      -63.01   1507.11 o 
 -27   5  11      165.23      241.26   1421.01 o 
 -25   5  11     3739.60     2834.26    841.32 o 
 -23   5  11    31186.35    31741.79   1983.66 o 
 -21   5  11    11506.13    11266.51    931.02 o 
 -19   5  11    32540.14    32767.92   1387.02 o 
 -17   5  11    54914.65    60026.19   1577.85 o 
 -15   5  11    45911.46    46805.49   1222.65 o 
 -13   5  11    77638.30    74430.29   1831.78 o 
 -11   5  11     1689.18     2338.08    393.68 o 
  -9   5  11    34202.13    32549.06    787.94 o 
  -7   5  11    29494.90    29562.71    622.89 o 
  -5   5  11       12.32     -132.56    132.56 o 
  -3   5  11    12401.45    11269.37    331.84 o 
  -1   5  11    38708.50    40742.14    563.54 o 
   1   5  11    62169.59    69262.87    922.92 o 
   3   5  11    58690.05    57315.34    855.68 o 
   5   5  11    25560.64    24317.67    322.80 o 
   7   5  11    49489.46    48342.89    953.90 o 
   9   5  11    80303.02    77025.56   1243.68 o 
  11   5  11    12058.10    11039.16    442.79 o 
  13   5  11      205.04     -494.86    718.19 o 
  15   5  11    42889.12    44120.72   1617.33 o 
  17   5  11     2424.40     2153.42    776.78 o 
  19   5  11      778.02       77.08    855.95 o 
  21   5  11     1843.85     1225.61   1250.71 o 
  23   5  11      783.14      778.65   1299.09 o 
 -28   6  11      499.63      157.92   1409.21 o 
 -26   6  11        6.53      768.67   1049.95 o 
 -24   6  11    21234.15    20698.53   1353.22 o 
 -22   6  11     3031.00     2330.95    945.73 o 
 -20   6  11    17824.96    17552.28   1140.16 o 
 -18   6  11    37149.89    38661.94   1522.70 o 
 -16   6  11     1633.92     2026.02    661.16 o 
 -14   6  11    52148.79    52853.32   2389.72 o 
 -12   6  11    18561.58    18359.66    855.03 o 
 -10   6  11    27983.98    27063.83    902.56 o 
  -8   6  11   135640.28   132310.30   1963.03 o 
  -6   6  11     1255.01     1101.71    204.67 o 
  -4   6  11      194.08      139.13    273.86 o 
  -2   6  11      819.64      784.33    194.41 o 
   0   6  11    48891.16    47384.56    819.49 o 
   2   6  11    16538.18    17575.75    413.10 o 
   4   6  11    41226.73    39324.52    591.14 o 
   6   6  11    25036.92    25739.65    782.46 o 
   8   6  11    44774.94    43393.61   1050.03 o 
  10   6  11    68381.51    69161.19   1022.37 o 
  12   6  11      940.11     1771.82    577.13 o 
  14   6  11     4764.77     5527.76   1500.32 o 
  16   6  11    20261.07    20209.63   2187.15 o 
  18   6  11    13376.20    10683.53   1216.37 o 
  20   6  11     1582.70      649.96    987.23 o 
  22   6  11      105.96    -1864.98   1864.98 o 
  24   6  11     1108.53     1147.86   2062.76 o 
 -27   7  11      476.80     -162.53   1584.27 o 
 -25   7  11     9046.97     8528.96   1442.46 o 
 -23   7  11    18832.99    18244.56   1532.47 o 
 -21   7  11     3505.92     5305.04   1025.97 o 
 -19   7  11    43806.06    43573.06   1692.74 o 
 -17   7  11     2348.70     3015.14    670.32 o 
 -15   7  11      607.49      378.53    524.17 o 
 -13   7  11    38359.33    40789.98   1050.10 o 
 -11   7  11    23976.90    23513.74    859.76 o 
  -9   7  11    29088.50    29387.10    759.89 o 
  -7   7  11   119766.19   119341.38   1911.51 o 
  -5   7  11     9449.27     9544.67    376.19 o 
  -3   7  11     9115.78     9268.40    374.30 o 
  -1   7  11    59778.37    59875.61    944.56 o 
   1   7  11    35267.14    32613.31    676.50 o 
   3   7  11    19300.58    20601.88    498.26 o 
   5   7  11   101425.88   105195.47   1451.03 o 
   7   7  11    10188.47     8475.63    530.59 o 
   9   7  11      972.80      702.20    487.11 o 
  11   7  11    11676.45    10978.88    631.34 o 
  13   7  11    32191.86    31266.87   1561.54 o 
  15   7  11      830.40     -856.91    856.91 o 
  17   7  11    34217.05    38129.42   2166.92 o 
  19   7  11    11087.17    11186.98   1370.44 o 
  21   7  11       18.88     1103.13   1213.86 o 
  23   7  11     1887.84      100.43   1689.28 o 
 -26   8  11     5184.63     2838.22   1573.48 o 
 -24   8  11    20082.51    20401.39   1419.80 o 
 -22   8  11    15593.13    14926.04   1241.72 o 
 -20   8  11     5418.71     5149.84    861.95 o 
 -18   8  11     3970.96     3809.26    994.44 o 
 -16   8  11       37.82     -417.39    519.84 o 
 -14   8  11     1825.37     1005.25    483.03 o 
 -12   8  11    42411.02    45112.88   1079.85 o 
 -10   8  11    25285.79    25469.77    667.36 o 
  -8   8  11   170863.97   170514.63   2471.74 o 
  -6   8  11    21469.56    20663.24    596.11 o 
  -4   8  11    55783.05    54598.62   1029.16 o 
  -2   8  11    89632.93    90799.10   1458.62 o 
   0   8  11    23644.64    23907.68    633.21 o 
   2   8  11   199818.84   197689.52   2361.69 o 
   4   8  11     2701.40     1898.92    303.84 o 
   6   8  11    56995.03    57751.83   1199.38 o 
   8   8  11     2404.33     1621.47    464.40 o 
  10   8  11     4970.38     3415.08    857.79 o 
  12   8  11    11191.73    10373.59    792.34 o 
  14   8  11     1055.60     -119.54    669.35 o 
  16   8  11    69684.41    75126.08   2601.03 o 
  18   8  11     2468.65     2904.03   1113.36 o 
  20   8  11    16790.79    12271.90   1541.00 o 
  22   8  11     1827.63     2979.37   1368.92 o 
 -25   9  11     8433.75     6551.17   1439.17 o 
 -23   9  11     5595.79     4830.76    987.77 o 
 -21   9  11     6833.10     6543.31    992.77 o 
 -19   9  11     1631.08      986.22    789.67 o 
 -17   9  11    10658.68     8850.00    924.71 o 
 -15   9  11    13798.27    14565.10    907.40 o 
 -13   9  11      289.68      293.08    362.98 o 
 -11   9  11      352.99       17.70    322.19 o 
  -9   9  11    49409.27    47349.87   1080.22 o 
  -7   9  11     7558.96     7928.40    427.32 o 
  -5   9  11   101789.07   105919.82   1895.64 o 
  -3   9  11   154382.20   149976.13   2225.09 o 
  -1   9  11     8468.13     9256.51    500.55 o 
   1   9  11    29191.97    28873.68    640.87 o 
   3   9  11    59844.61    60802.45    911.59 o 
   5   9  11      424.19     -235.84    306.70 o 
   7   9  11       82.20      280.64    425.12 o 
   9   9  11    10441.57    10243.19    787.07 o 
  11   9  11      507.89      990.15    908.73 o 
  13   9  11     4537.44     3186.11    691.40 o 
  15   9  11    10120.07     9435.29    946.81 o 
  17   9  11      928.46     2231.65   1106.99 o 
  19   9  11    15325.32    14126.97   1506.35 o 
  21   9  11    22709.67    20783.92   2009.10 o 
 -24  10  11      935.94     1532.20   3821.53 o 
 -22  10  11      582.72      -61.18   1072.21 o 
 -20  10  11     3566.84     2969.21   1019.28 o 
 -18  10  11    53723.35    53235.83   2204.12 o 
 -16  10  11     4884.82     3881.05    842.90 o 
 -14  10  11    52156.90    56093.99   1524.36 o 
 -12  10  11    15362.45    15780.60    775.62 o 
 -10  10  11      287.29       49.02    384.67 o 
  -8  10  11     1763.98     1238.55    333.93 o 
  -6  10  11     8814.38     8852.66    620.14 o 
  -4  10  11      756.13     1128.96    506.36 o 
  -2  10  11    72122.95    70529.96   1594.60 o 
   0  10  11      378.87     -249.26    391.12 o 
   2  10  11    14129.39    14160.96    640.92 o 
   4  10  11     9666.54    10108.80   1211.41 o 
   6  10  11    49412.68    49617.23   1454.85 o 
   8  10  11    41289.13    40284.86   1591.32 o 
  10  10  11    66094.82    62971.48   1810.44 o 
  12  10  11    18109.89    18660.28   1170.62 o 
  14  10  11      152.66      279.57    824.03 o 
  16  10  11     2184.39     1352.46    899.41 o 
  18  10  11      247.77     1458.22    933.91 o 
  20  10  11     6901.95     5755.10   1435.71 o 
 -23  11  11     1152.53      430.84   3089.45 o 
 -21  11  11     4739.40     3480.89   1359.51 o 
 -19  11  11      610.18      265.57    860.13 o 
 -17  11  11    44626.03    50118.55   2219.72 o 
 -15  11  11    86561.23    92829.34   2739.95 o 
 -13  11  11     1477.42     1145.20    525.72 o 
 -11  11  11    15002.51    13814.55    817.41 o 
  -9  11  11     7133.92     6968.82    599.23 o 
  -7  11  11    10236.65    10773.17    606.16 o 
  -5  11  11     3776.99     2762.86    500.61 o 
  -3  11  11    14757.68    13480.56    899.06 o 
  -1  11  11    26451.04    26685.06    879.80 o 
   1  11  11     8417.14     8992.07   1110.05 o 
   3  11  11     4475.14     5792.40    663.96 o 
   5  11  11       74.34     -589.96    589.96 o 
   7  11  11    26442.25    26131.61   1160.96 o 
   9  11  11    99658.67   104871.78   2670.66 o 
  11  11  11      266.53      -62.53    821.24 o 
  13  11  11    20880.24    18696.08   1210.08 o 
  15  11  11     2732.98     3647.90   1139.36 o 
  17  11  11     1291.74     1811.08   1161.49 o 
  19  11  11     2944.56     2505.67   1391.61 o 
 -22  12  11       90.13    -3684.92   3684.92 o 
 -20  12  11     3344.44     3424.56   1360.83 o 
 -18  12  11    11121.34     8311.96   1407.07 o 
 -16  12  11     3866.80     3027.86   1184.84 o 
 -14  12  11    10740.08     9984.75   1095.35 o 
 -12  12  11       69.45     1737.62    799.85 o 
 -10  12  11    10472.54    11006.46    923.93 o 
  -8  12  11    38298.60    39653.92   1568.43 o 
  -6  12  11    53668.57    54342.35   1536.63 o 
  -4  12  11     4679.41     3411.70    612.53 o 
  -2  12  11    18116.80    19498.28    992.57 o 
   0  12  11    47347.58    47788.24   1387.37 o 
   2  12  11     1353.28     1421.08    639.00 o 
   4  12  11     7741.27     6612.52    733.76 o 
   6  12  11    11185.75    12349.87    932.66 o 
   8  12  11     8350.72    10037.80    851.51 o 
  10  12  11    18744.45    15825.48   1317.94 o 
  12  12  11     3295.19     3581.38   1101.92 o 
  14  12  11     6111.33     5730.49   1134.40 o 
  16  12  11     8353.21    10869.71   1597.29 o 
  18  12  11    11286.08     9466.41   1806.75 o 
 -19  13  11     1067.35     1408.47   1313.25 o 
 -17  13  11     3081.48     1395.17   1148.98 o 
 -15  13  11      111.54       -1.32    916.81 o 
 -13  13  11      652.33     1154.15   1399.71 o 
 -11  13  11    26974.26    26435.52   1556.58 o 
  -9  13  11     1303.00      884.40    889.85 o 
  -7  13  11    73417.75    76871.81   2467.19 o 
  -5  13  11     4091.56     3372.30    804.02 o 
  -3  13  11    15589.39    14888.50    885.01 o 
  -1  13  11    32912.98    31698.14   1436.52 o 
   1  13  11    17633.40    18643.37   1281.33 o 
   3  13  11    48238.99    50310.60   1818.29 o 
   5  13  11     7762.82     8841.96   1220.43 o 
   7  13  11       35.48      489.50    745.04 o 
   9  13  11      915.83      233.39    830.87 o 
  11  13  11      288.14      -82.17   1018.53 o 
  13  13  11     6512.31     8329.06   1177.27 o 
  15  13  11     7854.71     5813.79   1200.39 o 
 -18  14  11       45.60      -57.37   2124.75 o 
 -16  14  11        0.60    -1081.75   1081.75 o 
 -14  14  11       55.65      450.63   1231.70 o 
 -12  14  11      211.49      -65.99   1217.03 o 
 -10  14  11    11761.44    12822.92   1494.50 o 
  -8  14  11    22906.63    24133.32   1599.05 o 
  -6  14  11       83.29      229.77    683.25 o 
  -4  14  11     3800.03     3175.10    890.05 o 
  -2  14  11     1366.87     1355.45    762.99 o 
   0  14  11     1851.06     3163.27    649.28 o 
   2  14  11    35492.34    35032.40   1619.17 o 
   4  14  11     5219.20     5233.24   1011.12 o 
   6  14  11      774.66     1453.69    745.22 o 
   8  14  11       81.90     2173.37   1235.20 o 
  10  14  11      106.36      -35.17   1138.99 o 
  12  14  11       55.84     -786.32   1389.89 o 
  14  14  11     5646.69     4592.26   1453.55 o 
 -15  15  11     6112.76     -112.16   2534.28 o 
 -13  15  11     4091.96     5111.90   1432.12 o 
 -11  15  11     3486.11     4533.35   1434.90 o 
  -9  15  11    13094.75    10674.30   1399.68 o 
  -7  15  11     8815.96     9801.51   1617.29 o 
  -5  15  11    13551.71    12730.76   1534.01 o 
  -3  15  11     1402.09      986.70   1041.98 o 
  -1  15  11    17402.88    19945.32   1592.41 o 
   1  15  11     1146.77      768.00   1025.35 o 
   3  15  11    28715.60    26420.19   1666.94 o 
   5  15  11       85.10     1348.06    942.03 o 
   7  15  11     2170.14     1956.76   1091.86 o 
   9  15  11     8089.89     7730.58   1552.92 o 
  11  15  11      420.23    -1225.28   1225.28 o 
 -12  16  11     9347.51     9198.27   1771.90 o 
 -10  16  11     7358.05     9378.95   1532.33 o 
  -8  16  11      153.05      402.41   1957.43 o 
  -6  16  11     2627.59     2093.16   1551.80 o 
  -4  16  11       14.19     2719.58   1759.30 o 
  -2  16  11     4666.89     3830.04   1206.65 o 
   0  16  11      108.52    -1352.05   1352.05 o 
   2  16  11     8758.68     8669.76   1335.71 o 
   4  16  11    16988.52    17891.27   1956.53 o 
   6  16  11     2716.26     1356.32   1097.91 o 
   8  16  11        1.87     -840.65   1467.36 o 
  -7  17  11      297.52      247.56   1585.88 o 
  -5  17  11      196.69    -1623.20   1623.20 o 
  -3  17  11      641.38      303.79   1403.99 o 
  -1  17  11     2450.92    -2493.98   2493.98 o 
   1  17  11      120.12     -710.93   2234.77 o 
   3  17  11      170.08     -265.71   1580.96 o 
 -28   0  12      169.71     -286.02   1515.06 o 
 -26   0  12    29391.54    29211.67   3339.95 o 
 -24   0  12     7938.28     5315.81   1357.65 o 
 -22   0  12   180683.14   192370.70   5016.33 o 
 -20   0  12     7902.71     8837.68   1085.79 o 
 -18   0  12    33777.34    33900.35   1694.04 o 
 -16   0  12    12795.00    10882.58    969.11 o 
 -14   0  12    42265.30    35452.32   2638.00 o 
 -12   0  12   301526.16   284697.56   7367.83 o 
 -10   0  12     4821.22     4847.99    567.34 o 
  -8   0  12    10867.02    11153.01    615.34 o 
  -6   0  12    18767.31    19603.99    535.41 o 
  -4   0  12    11749.56    12602.29    510.57 o 
  -2   0  12      138.89      124.02    131.63 o 
   0   0  12    60190.59    60302.57   1086.01 o 
   2   0  12   597090.19   608369.88   6845.52 o 
   4   0  12   540679.13   544309.44   6083.13 o 
   6   0  12   206481.67   203964.50   2721.42 o 
   8   0  12     2936.22     2937.31    221.60 o 
  10   0  12     2021.22     1558.97    239.61 o 
  12   0  12   170263.59   169001.42   2817.01 o 
  14   0  12    63256.80    63695.49   1243.30 o 
  16   0  12    31758.26    30567.89   1409.67 o 
  18   0  12      867.13      987.56    834.46 o 
  20   0  12       22.85     -656.16    969.20 o 
  22   0  12      764.72     -298.34   1054.98 o 
  24   0  12      757.70     1264.47   1604.86 o 
 -29   1  12      234.86     1666.16   1851.95 o 
 -27   1  12     2124.45     1719.61   1096.27 o 
 -25   1  12     1405.79     2616.43    843.72 o 
 -23   1  12    12868.83    13828.12   1032.95 o 
 -21   1  12    21559.03    19893.98   1159.07 o 
 -19   1  12    23961.97    22849.13   1035.27 o 
 -17   1  12    59396.56    59868.04   1296.33 o 
 -15   1  12    14274.41    14632.34    825.22 o 
 -13   1  12   101975.98   103801.48   2038.50 o 
 -11   1  12   185749.33   184844.09   3432.06 o 
  -9   1  12     9455.29     9291.57    374.17 o 
  -7   1  12   142368.73   141362.84   1760.07 o 
  -5   1  12     9160.42     8178.60    253.98 o 
  -3   1  12     1234.04     1690.27    135.37 o 
  -1   1  12    49506.79    52158.02    656.53 o 
   1   1  12     4007.47     6046.94    179.81 o 
   3   1  12   104331.12   104300.73    873.08 o 
   5   1  12    23563.65    23071.74    340.80 o 
   7   1  12    59547.29    58887.84    754.54 o 
   9   1  12    20397.71    21644.88    456.16 o 
  11   1  12    73214.28    74909.39   1132.87 o 
  13   1  12    75570.72    76648.16   1134.27 o 
  15   1  12     3355.06     2967.91    375.32 o 
  17   1  12    39387.69    40074.37   1680.45 o 
  19   1  12     2651.38     2506.02    651.84 o 
  21   1  12      140.32     -619.97    625.62 o 
  23   1  12     1860.66     1966.51    962.42 o 
  25   1  12      989.53     1239.62    905.34 o 
 -28   2  12    21991.68    21919.38   2369.38 o 
 -26   2  12    12399.21    11724.01   1258.28 o 
 -24   2  12     4112.27     1532.08    825.97 o 
 -22   2  12    33937.20    33010.24   1248.62 o 
 -20   2  12      709.02      848.46    526.02 o 
 -18   2  12     1519.67     2190.20    500.49 o 
 -16   2  12    19805.56    16393.22    846.21 o 
 -14   2  12     2293.31     2554.45    458.75 o 
 -12   2  12   232202.77   236732.16   3634.67 o 
 -10   2  12     6304.35     6328.78    406.46 o 
  -8   2  12   159367.30   153116.14   1867.91 o 
  -6   2  12   121891.06   126979.79   1436.56 o 
  -4   2  12   292397.81   298326.31   2783.89 o 
  -2   2  12   551287.19   545079.56   5418.26 o 
   0   2  12     2868.14     3207.03    143.50 o 
   2   2  12    15598.93    15212.19    316.70 o 
   4   2  12    13070.99    11536.80    235.70 o 
   6   2  12    75985.66    74287.23    915.12 o 
   8   2  12    21180.32    24335.66    471.35 o 
  10   2  12     2729.78     2694.51    221.03 o 
  12   2  12   105089.67   111579.21   1440.28 o 
  14   2  12     7456.82     6887.42    464.71 o 
  16   2  12     4817.66     4414.55    547.94 o 
  18   2  12    15554.92    14803.76    882.30 o 
  20   2  12    12779.84    10888.04   1239.25 o 
  22   2  12    73395.11    79107.16   3029.77 o 
  24   2  12     1219.47     -305.48   1291.02 o 
 -29   3  12     3459.75     1450.70   1244.15 o 
 -27   3  12     2977.82     5166.19   1338.24 o 
 -25   3  12     1968.14      898.06    834.11 o 
 -23   3  12     3577.78     2471.16    860.94 o 
 -21   3  12      458.92       77.08    630.74 o 
 -19   3  12     2227.35     2544.38    750.61 o 
 -17   3  12    16892.54    15118.63    880.27 o 
 -15   3  12      436.52      162.12    486.96 o 
 -13   3  12      213.59      218.72    366.99 o 
 -11   3  12    13575.06    13368.45    582.38 o 
  -9   3  12     9397.30     8863.10    533.55 o 
  -7   3  12    19618.28    20168.89    453.87 o 
  -5   3  12    23596.30    23360.67    438.24 o 
  -3   3  12     3540.52     3121.14    248.95 o 
  -1   3  12   124508.50   135516.70   1343.35 o 
   1   3  12      312.75      673.85    120.21 o 
   3   3  12      429.02     1173.63    150.03 o 
   5   3  12      839.82      260.40     93.71 o 
   7   3  12     6552.38     7292.89    395.10 o 
   9   3  12     2771.36     3302.12    237.28 o 
  11   3  12     6360.76     5930.79    357.17 o 
  13   3  12     4794.14     4523.73    486.63 o 
  15   3  12      476.89      777.24    365.18 o 
  17   3  12    17778.20    18097.51   1038.56 o 
  19   3  12     3934.21     3815.80    683.61 o 
  21   3  12     1526.65     2145.68    705.25 o 
  23   3  12     5992.69     4730.80   1267.63 o 
  25   3  12      185.76     -430.31   1755.33 o 
 -28   4  12    19573.32    19914.20   1808.13 o 
 -26   4  12     7754.59     6577.28   1177.83 o 
 -24   4  12      113.02      177.01    928.71 o 
 -22   4  12     7661.07     9362.12   1045.85 o 
 -20   4  12     2436.02     1594.61    681.85 o 
 -18   4  12    10273.61     9101.95    765.58 o 
 -16   4  12      758.56      865.60    706.55 o 
 -14   4  12    41420.99    40509.59   1335.63 o 
 -12   4  12    62725.58    61671.41   1742.93 o 
 -10   4  12     6329.35     5336.58    461.71 o 
  -8   4  12   184744.34   183327.73   3353.68 o 
  -6   4  12   158399.67   166225.06   2159.95 o 
  -4   4  12    87729.73    94578.94   1233.76 o 
  -2   4  12   205039.73   199555.31   2143.64 o 
   0   4  12    18652.59    18605.27    321.98 o 
   2   4  12     3653.95     3959.11    203.19 o 
   4   4  12    19385.66    18457.47    462.86 o 
   6   4  12    25984.05    28097.64    422.32 o 
   8   4  12     6615.71     6432.32    362.96 o 
  10   4  12    62467.21    62837.38    896.34 o 
  12   4  12    68778.16    69089.73   1106.67 o 
  14   4  12      889.02      962.99    367.77 o 
  16   4  12      716.73      990.62    414.23 o 
  18   4  12    41071.35    43337.68   1432.59 o 
  20   4  12     8923.78     7053.21   1426.39 o 
  22   4  12    42876.75    47989.07   2723.09 o 
  24   4  12      827.02     -580.56   1558.34 o 
 -27   5  12     1832.89     2811.34   1479.36 o 
 -25   5  12      433.67      331.99    908.87 o 
 -23   5  12      167.40     -668.16    668.16 o 
 -21   5  12    67599.16    65025.29   2161.65 o 
 -19   5  12     4455.53     4646.65    954.48 o 
 -17   5  12   146870.91   150590.53   3396.08 o 
 -15   5  12      712.16      586.87    439.71 o 
 -13   5  12    73965.27    74639.23   1848.73 o 
 -11   5  12        9.07     -124.11    415.37 o 
  -9   5  12     9352.21     9938.92    505.10 o 
  -7   5  12      936.15     1055.66    282.55 o 
  -5   5  12    12054.63    11386.65    439.56 o 
  -3   5  12    30108.55    30548.63    703.81 o 
  -1   5  12    96273.31    95989.80   1148.80 o 
   1   5  12    15835.51    14054.07    328.83 o 
   3   5  12    67576.24    63885.68    889.09 o 
   5   5  12    16645.94    15362.58    305.76 o 
   7   5  12   293561.38   302851.41   3388.63 o 
   9   5  12   184066.73   183068.02   2644.26 o 
  11   5  12   101931.08   104739.52   2017.61 o 
  13   5  12     9051.23    10178.05    618.69 o 
  15   5  12     6202.32     7817.11   1099.09 o 
  17   5  12      147.23      516.58    709.66 o 
  19   5  12      149.77     -204.85    869.16 o 
  21   5  12      871.58      253.29   1157.89 o 
  23   5  12     5678.13     4642.11   1528.99 o 
 -28   6  12     1628.36      415.89   1175.14 o 
 -26   6  12     6029.79     3047.85   1405.99 o 
 -24   6  12    13158.73    13297.64   1280.02 o 
 -22   6  12   104747.61   109388.25   4219.98 o 
 -20   6  12     7963.98     8969.95   1512.95 o 
 -18   6  12    10365.72    11538.55    930.76 o 
 -16   6  12     1451.06     2456.59    547.01 o 
 -14   6  12    34002.13    35960.98   1419.49 o 
 -12   6  12   135618.34   131386.00   3094.53 o 
 -10   6  12    18098.73    16476.38    754.43 o 
  -8   6  12    12794.26    13687.69    454.64 o 
  -6   6  12    24597.70    25938.44    548.19 o 
  -4   6  12      152.98        7.16    200.64 o 
  -2   6  12    80126.20    80475.63   1084.79 o 
   0   6  12    21717.99    20443.91    461.39 o 
   2   6  12   192745.88   185879.14   2481.34 o 
   4   6  12    78520.21    77457.55   1003.97 o 
   6   6  12    77466.84    76172.59   1587.19 o 
   8   6  12    10084.80     9527.36    493.24 o 
  10   6  12    26708.89    25389.89    670.51 o 
  12   6  12    42109.50    42454.45   1320.83 o 
  14   6  12     9793.54     7481.42    818.55 o 
  16   6  12     8986.55     8371.43    970.45 o 
  18   6  12    13898.19    13462.06   1575.64 o 
  20   6  12      393.70     1547.32   1157.61 o 
  22   6  12     3219.56     5966.49   1883.56 o 
 -27   7  12    10894.17    10573.32   1807.04 o 
 -25   7  12      987.14       -9.21    966.84 o 
 -23   7  12    23341.49    22476.30   1410.74 o 
 -21   7  12      807.71      347.96    694.90 o 
 -19   7  12     4142.19     3618.46    848.14 o 
 -17   7  12      150.34        0.38    565.74 o 
 -15   7  12    32262.87    32146.16   1319.09 o 
 -13   7  12    32769.27    31700.96   1064.27 o 
 -11   7  12   151277.20   152681.36   2357.36 o 
  -9   7  12    21499.60    21295.10    902.53 o 
  -7   7  12   210806.47   211150.58   3186.13 o 
  -5   7  12    23353.28    24764.37    720.20 o 
  -3   7  12     8288.96     8121.13    373.24 o 
  -1   7  12    35800.25    37072.82    826.83 o 
   1   7  12   125697.87   127298.41   1664.83 o 
   3   7  12    47034.09    41737.55   1540.00 o 
   5   7  12    32295.72    29482.74    428.70 o 
   7   7  12     1348.33     1338.30    344.48 o 
   9   7  12     1709.62     1695.19    469.36 o 
  11   7  12     4213.02     3232.18    625.93 o 
  13   7  12    41717.78    42212.24   1567.55 o 
  15   7  12     4823.60     4334.41    807.79 o 
  17   7  12    82789.55    96020.91   3471.01 o 
  19   7  12     4203.62     3866.44    872.42 o 
  21   7  12       10.66    -1139.55   1139.55 o 
  23   7  12     1723.19     2772.47   1956.86 o 
 -26   8  12     8880.81     5871.23   1997.46 o 
 -24   8  12     7970.96     7379.13   1241.93 o 
 -22   8  12      861.93       99.94    857.79 o 
 -20   8  12     5959.90     6654.96    928.49 o 
 -18   8  12     3290.28     2862.79    670.93 o 
 -16   8  12     1284.37      981.72    525.35 o 
 -14   8  12    14609.43    15270.50    728.70 o 
 -12   8  12    16639.32    16376.48    711.25 o 
 -10   8  12    47154.38    46747.38   1222.41 o 
  -8   8  12    98661.11    98710.39   1879.71 o 
  -6   8  12     1865.36     2121.11    301.67 o 
  -4   8  12    55062.27    54204.20   1139.98 o 
  -2   8  12    93289.72    92238.64   1385.36 o 
   0   8  12    50091.87    50066.57   1021.29 o 
   2   8  12    25862.43    25702.91    539.05 o 
   4   8  12     8535.81     9087.71    535.22 o 
   6   8  12     4745.82     5141.03    529.11 o 
   8   8  12     7922.69     8488.40    657.63 o 
  10   8  12     1047.29      557.92    428.82 o 
  12   8  12    14972.13    15960.27   1071.12 o 
  14   8  12    51116.82    50126.07   1739.42 o 
  16   8  12    26956.07    26089.95   1383.14 o 
  18   8  12      257.26      -58.37    912.57 o 
  20   8  12     4502.28     3612.06   1163.08 o 
  22   8  12     9820.91    10268.11   1705.07 o 
 -25   9  12    10399.87    11774.53   2364.79 o 
 -23   9  12     2162.92      322.42   1234.38 o 
 -21   9  12       11.29      110.09    855.96 o 
 -19   9  12     7238.21     8038.22   1021.41 o 
 -17   9  12    19487.00    19528.59   1097.98 o 
 -15   9  12     2512.87     1819.70    670.08 o 
 -13   9  12      182.62      488.75    419.92 o 
 -11   9  12    15568.50    13691.99   1156.54 o 
  -9   9  12    50155.65    51375.02   1169.50 o 
  -7   9  12    10337.50     9672.93    494.91 o 
  -5   9  12    49328.29    48886.94   1260.36 o 
  -3   9  12     7849.83     8229.35    502.57 o 
  -1   9  12   193819.66   195613.66   2744.48 o 
   1   9  12       98.93      272.16    259.59 o 
   3   9  12     4881.11     4587.75    349.11 o 
   5   9  12     6649.26     7171.90    404.38 o 
   7   9  12    39618.52    40197.18   1108.34 o 
   9   9  12     5081.71     5052.81    609.58 o 
  11   9  12     2731.07     2307.02    543.64 o 
  13   9  12     7517.19     6909.03    967.46 o 
  15   9  12     6023.18     5342.40    858.97 o 
  17   9  12    32359.66    31714.19   1700.40 o 
  19   9  12     6219.60    10830.70   1474.75 o 
  21   9  12     4760.66     2154.99   2266.60 o 
 -24  10  12     1592.83     -846.98   2597.31 o 
 -22  10  12      213.17     -297.85   1087.52 o 
 -20  10  12    14153.48    14896.22   2376.74 o 
 -18  10  12    13232.81    12710.44   1108.27 o 
 -16  10  12    26451.10    24230.80   1103.60 o 
 -14  10  12    40271.10    41434.88   1425.56 o 
 -12  10  12       17.54      964.59    494.09 o 
 -10  10  12       13.84     -450.56    452.20 o 
  -8  10  12    11821.61    11938.14    716.72 o 
  -6  10  12     4768.10     4356.89    508.40 o 
  -4  10  12     6910.91     7017.03    812.49 o 
  -2  10  12    36152.44    32748.36    873.90 o 
   0  10  12    10791.44     9790.99    478.81 o 
   2  10  12     7160.35     6942.24    500.26 o 
   4  10  12     2256.59     2786.77    515.04 o 
   6  10  12    32429.67    31914.30   1033.18 o 
   8  10  12     5395.02     4786.39    563.32 o 
  10  10  12    68999.86    72043.34   2134.24 o 
  12  10  12      321.64      596.39    785.22 o 
  14  10  12      364.44     -234.84    848.25 o 
  16  10  12     1455.74      259.44   1058.65 o 
  18  10  12      892.12     1161.10   1310.76 o 
  20  10  12     2204.07     3212.23   1698.62 o 
 -23  11  12     2097.60    -3473.00   4215.59 o 
 -21  11  12     6695.79     8602.86   2355.24 o 
 -19  11  12      719.78      410.39   1694.71 o 
 -17  11  12    68559.38    70669.22   3493.32 o 
 -15  11  12     1356.24     1917.54    798.40 o 
 -13  11  12    23005.46    22956.32   1189.21 o 
 -11  11  12        3.34      131.26    445.16 o 
  -9  11  12      176.65      501.75    381.65 o 
  -7  11  12     5216.79     5248.23    571.01 o 
  -5  11  12     1957.96     2165.10    483.63 o 
  -3  11  12    13416.36    12808.15    697.46 o 
  -1  11  12      388.28      387.70    536.49 o 
   1  11  12    23255.72    25419.85    940.02 o 
   3  11  12     8981.40     9457.43    769.74 o 
   5  11  12     4191.47     4127.31    662.63 o 
   7  11  12    75339.37    80749.02   1960.33 o 
   9  11  12    13140.45    12721.86   1151.47 o 
  11  11  12    42733.31    44782.96   1673.93 o 
  13  11  12     1436.09     -221.68    875.05 o 
  15  11  12      371.69      388.76   1116.61 o 
  17  11  12     3888.59     3001.38   1155.68 o 
  19  11  12      240.09      -22.48   1440.52 o 
 -22  12  12     7558.76      914.11   2709.40 o 
 -20  12  12     6073.83     4743.22   1950.79 o 
 -18  12  12      267.87     1629.78   1292.18 o 
 -16  12  12    14517.26    13137.28   1664.88 o 
 -14  12  12    15963.80    13895.87   1306.85 o 
 -12  12  12     3441.62     4706.38    934.93 o 
 -10  12  12    26771.01    28126.46   1192.57 o 
  -8  12  12     7138.04     7126.03    775.62 o 
  -6  12  12    22188.01    21185.99    984.91 o 
  -4  12  12     8409.79     9553.42    787.39 o 
  -2  12  12     8232.31     8254.61    809.79 o 
   0  12  12    38217.72    38538.70   1634.23 o 
   2  12  12    29427.40    28870.12   1313.04 o 
   4  12  12    12189.04    11606.78    910.47 o 
   6  12  12    11194.80    11022.91    897.69 o 
   8  12  12    10386.04    11550.32   1156.20 o 
  10  12  12    16005.74    14841.57   1191.84 o 
  12  12  12      468.09     2520.49   1006.05 o 
  14  12  12     4955.88     7003.24   1280.08 o 
  16  12  12      169.20     1168.92   1032.63 o 
 -19  13  12     1398.49     1054.74   1171.56 o 
 -17  13  12     3303.00     3117.01   1157.13 o 
 -15  13  12      154.43      481.39   1070.07 o 
 -13  13  12     2430.54     2788.80    992.15 o 
 -11  13  12    19858.55    19675.74   1345.84 o 
  -9  13  12       28.52     -737.93    737.93 o 
  -7  13  12    45378.26    44632.97   1716.07 o 
  -5  13  12    18010.71    15570.94    965.40 o 
  -3  13  12    10967.06    10883.20    996.01 o 
  -1  13  12     1319.86      547.13    741.43 o 
   1  13  12    41275.75    43795.20   1579.41 o 
   3  13  12     8848.47     8013.14   1013.58 o 
   5  13  12     2605.32     2027.92    762.15 o 
   7  13  12     1304.29     -263.20    865.00 o 
   9  13  12     2555.34     1720.52   1058.15 o 
  11  13  12      907.81     1201.03    891.24 o 
  13  13  12     3294.04     2585.38   1242.52 o 
  15  13  12      450.68     -218.38   1103.63 o 
 -18  14  12       59.90     1109.77   1642.26 o 
 -16  14  12      576.18      765.31   1185.27 o 
 -14  14  12     8360.83     9343.21   1214.54 o 
 -12  14  12      185.59      -87.71   1170.98 o 
 -10  14  12    65056.69    67558.35   2935.99 o 
  -8  14  12    18134.80    20747.56   1582.88 o 
  -6  14  12    25267.82    26926.24   1473.06 o 
  -4  14  12       87.24     -781.53    826.04 o 
  -2  14  12     3076.50     2450.15    853.76 o 
   0  14  12    39909.90    37958.04   1601.56 o 
   2  14  12       48.41      872.18    818.88 o 
   4  14  12    28395.82    25165.03   1353.38 o 
   6  14  12        8.51      748.56   1479.13 o 
   8  14  12       45.91      697.67   1115.38 o 
  10  14  12     1748.46     3802.43   1232.83 o 
  12  14  12     3151.96     1727.62   1892.80 o 
  14  14  12    23242.80    19770.45   2125.50 o 
 -15  15  12      839.09    -1588.46   1588.46 o 
 -13  15  12     2058.32     1995.67   1143.04 o 
 -11  15  12     2788.96     1954.08   1211.02 o 
  -9  15  12    23161.75    19116.80   2108.02 o 
  -7  15  12     2369.10      101.06   1580.93 o 
  -5  15  12     7717.92     3509.16   1960.68 o 
  -3  15  12      129.83      681.70   1655.45 o 
  -1  15  12    32434.70    31171.34   1797.51 o 
   1  15  12     4589.87     1424.99    995.19 o 
   3  15  12    10137.79    10976.71   1637.65 o 
   5  15  12    22646.32    24698.01   2234.48 o 
   7  15  12     2540.05     3085.36   1261.44 o 
   9  15  12     1098.93      -11.47   1198.17 o 
  11  15  12        8.26     1895.99   1663.32 o 
 -12  16  12     5374.65     5094.24   1864.91 o 
 -10  16  12      105.16     1157.07   1606.57 o 
  -8  16  12      835.84     -624.63   1798.33 o 
  -6  16  12      214.26     -580.53   1165.17 o 
  -4  16  12      766.19      193.10   3686.67 o 
  -2  16  12     4406.08     2078.94   1732.95 o 
   0  16  12    13069.02     9131.25   2594.25 o 
   2  16  12     2398.28     2298.69   1203.68 o 
   4  16  12     2313.88     2246.26    973.06 o 
   6  16  12    26076.35    29318.93   2137.43 o 
   8  16  12     5028.85     2718.96   2615.77 o 
  -5  17  12    16986.58    16784.07   2739.64 o 
  -3  17  12     4216.49     4003.90   2056.78 o 
  -1  17  12     2643.42    -1844.51   2320.95 o 
   1  17  12      304.98     2033.55   4193.70 o 
 -29   1  13       66.70     -568.78   1231.01 o 
 -27   1  13     1149.03      936.29   1486.65 o 
 -25   1  13    48480.37    50825.73   1875.52 o 
 -23   1  13    15758.72    16200.20   1027.08 o 
 -21   1  13    74509.08    78174.27   1930.10 o 
 -19   1  13     4635.13     5049.25    602.78 o 
 -17   1  13    22566.91    23633.27    865.23 o 
 -15   1  13    89101.01    92826.05   3849.25 o 
 -13   1  13    50221.87    50343.27   1780.11 o 
 -11   1  13    65637.24    66881.62   1367.26 o 
  -9   1  13       20.93      179.75    235.34 o 
  -7   1  13   175381.61   177352.25   2228.18 o 
  -5   1  13    57011.79    59869.72    717.20 o 
  -3   1  13   114136.63   122542.30   1210.96 o 
  -1   1  13   220195.30   214973.66   2339.04 o 
   1   1  13    33573.79    31116.44    443.43 o 
   3   1  13   376575.44   376866.50   3158.06 o 
   5   1  13    37763.77    38461.50    551.98 o 
   7   1  13    19715.59    19281.86    410.40 o 
   9   1  13    69755.15    70204.63    927.55 o 
  11   1  13     5207.33     4486.23    252.66 o 
  13   1  13   102159.84   106886.98   1550.53 o 
  15   1  13     6007.15     5819.65    481.16 o 
  17   1  13     3287.22     2492.85    564.21 o 
  19   1  13    12249.69    10786.67    923.37 o 
  21   1  13      187.11     -646.64    901.51 o 
  23   1  13     3229.54     3099.86   1021.86 o 
  25   1  13     1499.67     2507.99   2646.35 o 
 -28   2  13       45.38     -677.51   1575.70 o 
 -26   2  13    10294.99     9261.50   1451.74 o 
 -24   2  13      207.93     1017.49    674.15 o 
 -22   2  13    14638.67    13393.98    936.66 o 
 -20   2  13    10923.45    11942.04    807.36 o 
 -18   2  13    14490.38    14458.71    849.47 o 
 -16   2  13    56462.92    60683.03   1634.65 o 
 -14   2  13    21061.75    19485.65    799.64 o 
 -12   2  13   174156.92   173575.91   2945.48 o 
 -10   2  13    86492.64    83267.26   1417.15 o 
  -8   2  13    45269.12    46216.94    759.31 o 
  -6   2  13    45945.78    45598.21    641.10 o 
  -4   2  13    24582.50    21273.29    350.40 o 
  -2   2  13    35207.73    32465.66    418.85 o 
   0   2  13    88346.30    89969.02    915.06 o 
   2   2  13    19846.43    18300.74    330.31 o 
   4   2  13   178350.39   178354.47   1746.60 o 
   6   2  13     1531.77     1442.46    172.76 o 
   8   2  13   151890.44   148647.03   1811.12 o 
  10   2  13    26706.95    25195.79    535.76 o 
  12   2  13    96967.89    94648.08   1298.71 o 
  14   2  13    54779.19    54230.17   1232.36 o 
  16   2  13    14822.06    14120.99    683.59 o 
  18   2  13    16043.14    17690.26    968.37 o 
  20   2  13     1599.57     1363.62    826.65 o 
  22   2  13     2836.41     3906.38    983.70 o 
  24   2  13     2097.89     2399.93   1518.26 o 
 -29   3  13     9249.69    10381.46   1712.99 o 
 -27   3  13    15506.61    18369.39   1988.26 o 
 -25   3  13     9727.68     9218.79   1144.13 o 
 -23   3  13       37.24      183.41    622.80 o 
 -21   3  13      306.98      350.12    596.07 o 
 -19   3  13      922.92      433.43    535.73 o 
 -17   3  13    89456.33    91540.70   1990.25 o 
 -15   3  13    46084.84    45902.74   1330.92 o 
 -13   3  13     7907.28     6481.86    468.39 o 
 -11   3  13     9050.48    10534.92    554.71 o 
  -9   3  13      284.69      739.57    375.37 o 
  -7   3  13   992928.50  1006117.50  11868.09 o 
  -5   3  13   426291.31   422985.97   4224.68 o 
  -3   3  13   215611.77   218779.75   2394.38 o 
  -1   3  13   172643.06   173016.73   1759.66 o 
   1   3  13     1735.33     1218.74    138.35 o 
   3   3  13     2310.70     2082.19    147.51 o 
   5   3  13    10325.99     9619.30    263.24 o 
   7   3  13    27427.94    24770.13    520.43 o 
   9   3  13    44655.43    45643.93    788.52 o 
  11   3  13     9299.18     8794.29    394.90 o 
  13   3  13     6521.85     7274.81    448.83 o 
  15   3  13     4600.42     3999.89    422.18 o 
  17   3  13    61542.79    67564.64   1738.28 o 
  19   3  13    89707.40    93227.84   3231.78 o 
  21   3  13    16722.04    17444.85   1584.76 o 
  23   3  13    39913.93    41358.04   2844.84 o 
 -28   4  13      840.78    -1191.51   1191.51 o 
 -26   4  13     3604.77     3439.84   1185.85 o 
 -24   4  13        2.41      449.63    929.85 o 
 -22   4  13    17726.40    17104.88   1123.96 o 
 -20   4  13    35385.99    37391.39   1453.73 o 
 -18   4  13    29655.86    28502.04   1191.49 o 
 -16   4  13   127764.62   133033.19   2999.75 o 
 -14   4  13     1492.63     1444.00    434.89 o 
 -12   4  13     7332.98     6893.47    443.82 o 
 -10   4  13    10307.73     9109.83    546.80 o 
  -8   4  13    13329.29    13084.22    973.38 o 
  -6   4  13   146527.28   144695.23   1970.77 o 
  -4   4  13    55238.66    58591.33    880.92 o 
  -2   4  13     3987.29     4799.59    249.10 o 
   0   4  13     6775.54     7106.32    229.13 o 
   2   4  13    31993.98    34959.27    528.20 o 
   4   4  13   247238.88   240731.17   2936.47 o 
   6   4  13    18019.78    18873.45    318.03 o 
   8   4  13   232027.48   233720.50   2603.93 o 
  10   4  13    13199.01    12176.94    304.59 o 
  12   4  13    21974.82    19861.77    665.61 o 
  14   4  13     4294.63     4921.63    393.27 o 
  16   4  13     5802.04     5057.44    506.90 o 
  18   4  13      907.11      219.88    869.04 o 
  20   4  13     9151.52     7771.49   1149.35 o 
  22   4  13     1851.60     1521.81   1313.94 o 
  24   4  13     4888.02     4750.92   2307.44 o 
 -27   5  13     1504.81     1699.00    963.00 o 
 -25   5  13    15354.51    14627.47   1402.80 o 
 -23   5  13     3161.81     3234.10    964.21 o 
 -21   5  13    49814.53    54805.09   1781.02 o 
 -19   5  13    22412.63    21609.14   1290.38 o 
 -17   5  13    36284.66    40478.72   1571.10 o 
 -15   5  13    12368.05    12619.57    967.58 o 
 -13   5  13    57531.01    58814.33   1788.73 o 
 -11   5  13    51149.96    48602.30   1698.96 o 
  -9   5  13     1129.56     1628.32    437.83 o 
  -7   5  13    19114.64    18537.17    903.41 o 
  -5   5  13    13833.76    15989.72    547.17 o 
  -3   5  13     3767.47     4391.81    349.79 o 
  -1   5  13   117717.13   122294.26   1444.45 o 
   1   5  13     4096.57     3486.21    204.71 o 
   3   5  13   165757.27   164848.39   2137.31 o 
   5   5  13   149630.50   149955.72   1567.36 o 
   7   5  13     8952.86     9812.41    301.60 o 
   9   5  13    11106.25    10045.28    629.21 o 
  11   5  13    49897.73    50057.73   1198.48 o 
  13   5  13    55146.88    54327.83   1542.50 o 
  15   5  13     1172.32      308.96    638.13 o 
  17   5  13      102.35      618.68    682.77 o 
  19   5  13     4853.73     4669.41   1126.04 o 
  21   5  13      869.41     1173.79   1261.53 o 
  23   5  13     1214.59     1326.37   2063.03 o 
 -28   6  13     4719.28     5158.14   1738.67 o 
 -26   6  13     7654.05     6025.15   1181.66 o 
 -24   6  13    11433.05    11799.14   1593.07 o 
 -22   6  13     1161.60     1254.51    742.89 o 
 -20   6  13    21556.19    23075.25   2334.73 o 
 -18   6  13      395.70     1378.27    725.58 o 
 -16   6  13    25824.85    28135.12   1295.09 o 
 -14   6  13    23359.92    21738.56   1030.87 o 
 -12   6  13     8277.19     7331.73    568.05 o 
 -10   6  13     8541.20     6494.69    453.68 o 
  -8   6  13    11935.01    11338.92    437.15 o 
  -6   6  13      939.18      884.31    212.10 o 
  -4   6  13     3295.11     3904.79    412.22 o 
  -2   6  13    57502.37    56656.94    915.11 o 
   0   6  13     1647.17     1671.49    206.90 o 
   2   6  13    47550.25    46242.21    873.49 o 
   4   6  13    76414.54    73397.79    996.54 o 
   6   6  13    23399.87    24873.67    499.69 o 
   8   6  13   128050.63   131906.97   1788.23 o 
  10   6  13     2183.51     1494.63    317.03 o 
  12   6  13      142.92      450.53    498.18 o 
  14   6  13    23612.02    25199.10   1223.47 o 
  16   6  13     3086.18     4205.48    891.85 o 
  18   6  13    10348.25    10516.00   1182.96 o 
  20   6  13      858.65     2603.08   1323.14 o 
  22   6  13     7386.82     7366.08   1768.08 o 
 -27   7  13     4024.88     2887.48   1516.39 o 
 -25   7  13     3246.44     4545.12   1052.81 o 
 -23   7  13    12729.61    14703.98   1566.68 o 
 -21   7  13    39408.63    45144.11   2023.49 o 
 -19   7  13      777.04      806.40    726.45 o 
 -17   7  13     3047.81     2131.13    690.25 o 
 -15   7  13    37730.50    41209.37   1424.47 o 
 -13   7  13    11451.45    10286.98    644.39 o 
 -11   7  13   100110.68   102141.84   2238.12 o 
  -9   7  13    78943.15    77507.21   1323.34 o 
  -7   7  13     2627.25     2664.91    377.29 o 
  -5   7  13        1.19      303.59    232.69 o 
  -3   7  13    35594.08    37299.20    715.49 o 
  -1   7  13    34249.13    33433.31    606.80 o 
   1   7  13    83871.60    79276.40   1159.66 o 
   3   7  13   194325.44   201954.48   2753.89 o 
   5   7  13    12016.00    12298.64    641.16 o 
   7   7  13    11080.43    10005.07    610.54 o 
   9   7  13    51458.46    51601.86   1226.68 o 
  11   7  13     4034.26     3882.01    679.39 o 
  13   7  13    28497.64    33378.20   2340.88 o 
  15   7  13    31784.63    30455.19   1425.10 o 
  17   7  13     2400.70     1129.60    800.63 o 
  19   7  13      589.30      540.16    955.73 o 
  21   7  13     1408.25     1832.84   1471.56 o 
 -26   8  13    12875.41     9875.39   1890.13 o 
 -24   8  13      230.33     -294.43    872.63 o 
 -22   8  13     2407.91      770.08    737.19 o 
 -20   8  13      677.12     1289.63   1725.55 o 
 -18   8  13      276.34      740.92    766.58 o 
 -16   8  13     6120.10     6148.40    683.58 o 
 -14   8  13    32499.18    33692.86   1099.45 o 
 -12   8  13   174556.38   180871.28   3066.38 o 
 -10   8  13   105837.90   105270.55   1866.76 o 
  -8   8  13    84952.73    83580.19   1583.40 o 
  -6   8  13     9627.18     8938.59    492.81 o 
  -4   8  13    80442.45    78858.97   1404.44 o 
  -2   8  13    89109.67    90190.98   1410.45 o 
   0   8  13    99176.17   100665.87   1549.21 o 
   2   8  13    18057.91    16664.76    464.38 o 
   4   8  13     9357.65     9558.76    443.48 o 
   6   8  13     2134.45      957.47    383.59 o 
   8   8  13     1750.00     1259.18    415.42 o 
  10   8  13     5320.61     5239.20    643.98 o 
  12   8  13    30133.93    27974.66   1301.74 o 
  14   8  13    63018.87    59475.86   2151.83 o 
  16   8  13    10664.57     9565.20   1001.00 o 
  18   8  13    29501.82    28330.62   1571.54 o 
  20   8  13     8446.50    10175.33   2740.51 o 
  22   8  13     1039.06     1326.00   2116.85 o 
 -25   9  13    12596.71    11176.00   2042.05 o 
 -23   9  13      506.38      955.55   1203.68 o 
 -21   9  13      339.48      773.39   1108.39 o 
 -19   9  13     1917.32     1766.64    810.62 o 
 -17   9  13    10102.25     8244.44    829.58 o 
 -15   9  13      389.04      560.25    771.21 o 
 -13   9  13     1186.44     1188.96    460.97 o 
 -11   9  13      395.32      462.73    396.50 o 
  -9   9  13    21690.50    22929.69    789.46 o 
  -7   9  13   147406.70   154906.64   2740.15 o 
  -5   9  13    43161.11    46522.23   1412.08 o 
  -3   9  13     8032.44     8414.75    622.11 o 
  -1   9  13    73518.23    68540.20   1310.02 o 
   1   9  13    38138.55    39072.14    970.41 o 
   3   9  13      440.94      643.02    219.85 o 
   5   9  13      179.28      972.74    504.65 o 
   7   9  13    34461.79    33584.04   1315.60 o 
   9   9  13     4719.79     4385.99    736.76 o 
  11   9  13       65.75       -7.98    951.77 o 
  13   9  13      936.55      641.75    633.24 o 
  15   9  13     5905.37     7730.68   1018.85 o 
  17   9  13    32875.11    30994.00   1636.83 o 
  19   9  13    13595.90    13374.22   1740.94 o 
  21   9  13      136.64    -2395.63   2395.63 o 
 -24  10  13     1921.46     -227.21   1392.51 o 
 -22  10  13     5344.60     6177.06   1433.33 o 
 -20  10  13    18605.59    16377.45   1603.12 o 
 -18  10  13    27773.89    26295.60   1762.92 o 
 -16  10  13    59911.73    64179.32   2332.41 o 
 -14  10  13      117.58      160.91    688.54 o 
 -12  10  13      526.14     -352.10    476.56 o 
 -10  10  13      172.69      416.90    398.34 o 
  -8  10  13    16744.45    16100.90    714.87 o 
  -6  10  13    14828.28    15083.63    842.61 o 
  -4  10  13    30214.33    30452.23   1142.21 o 
  -2  10  13    13316.30    12745.50    660.50 o 
   0  10  13    30700.24    31281.29   1059.21 o 
   2  10  13     3899.02     3316.46    676.95 o 
   4  10  13    66435.70    66023.43   1508.36 o 
   6  10  13     2195.62     1330.99    488.04 o 
   8  10  13   100218.94   103066.01   2275.60 o 
  10  10  13      221.62      460.32    709.15 o 
  12  10  13     2484.92     3314.22    889.38 o 
  14  10  13     3153.99     1989.39    868.41 o 
  16  10  13     7395.81     5897.79   1099.27 o 
  18  10  13     1071.97      442.17   1184.53 o 
  20  10  13     6410.99     1039.80   2412.62 o 
 -23  11  13      662.30     -679.07   1227.07 o 
 -21  11  13     4076.74     5022.86   1308.15 o 
 -19  11  13    60751.19    59148.40   2968.93 o 
 -17  11  13    14800.13    16552.25   2103.19 o 
 -15  11  13    16294.31    17463.89   1409.96 o 
 -13  11  13    13775.43    14407.68   1019.29 o 
 -11  11  13     2393.16     2454.01    608.86 o 
  -9  11  13     4261.69     1665.46    439.92 o 
  -7  11  13      679.15      663.80    437.19 o 
  -5  11  13      307.88      880.81    545.74 o 
  -3  11  13    33681.13    31946.36   1525.00 o 
  -1  11  13     2501.46     2601.20    477.75 o 
   1  11  13      964.35      821.18    546.44 o 
   3  11  13      808.15      732.02    710.79 o 
   5  11  13   108492.58   106535.07   2424.93 o 
   7  11  13    52939.63    53814.07   1574.33 o 
   9  11  13    15580.07    17396.45   1101.96 o 
  11  11  13    50007.32    54880.67   2065.86 o 
  13  11  13     1177.99     1604.89    961.25 o 
  15  11  13     1440.86     1337.81   1028.26 o 
  17  11  13      113.36      551.91   1736.94 o 
 -20  12  13    11604.66    13513.73   2379.53 o 
 -18  12  13      117.86     -505.04    965.99 o 
 -16  12  13    16306.54    17330.69   1522.11 o 
 -14  12  13     1239.50     1820.17    834.96 o 
 -12  12  13      200.54     -809.94   1035.33 o 
 -10  12  13    26418.04    27181.84   1312.13 o 
  -8  12  13    11417.38    10305.35    933.45 o 
  -6  12  13     4985.18     4696.87    633.47 o 
  -4  12  13    45654.01    41644.90   1437.67 o 
  -2  12  13    45440.05    48646.48   1620.27 o 
   0  12  13    16234.80    16630.21   1129.70 o 
   2  12  13    13628.99    12392.14    925.67 o 
   4  12  13    37314.73    39748.59   1504.22 o 
   6  12  13     4292.04     5065.02    762.19 o 
   8  12  13    33132.68    35024.04   1451.19 o 
  10  12  13     1019.35      781.76    723.54 o 
  12  12  13       96.37    -1149.69   1149.69 o 
  14  12  13    14097.23    11338.66   1493.91 o 
  16  12  13     6406.93     6522.58   1297.91 o 
 -19  13  13     2178.57     1236.81   3106.44 o 
 -17  13  13      963.59     2202.01   1193.20 o 
 -15  13  13      330.04    -1095.14   1095.14 o 
 -13  13  13    25133.59    28366.09   1924.03 o 
 -11  13  13    16245.46    15557.02   1574.38 o 
  -9  13  13    82291.56    85550.73   2761.40 o 
  -7  13  13     2290.75     1508.06    623.32 o 
  -5  13  13    14320.18    15490.91   1126.99 o 
  -3  13  13    50952.18    50316.11   2178.36 o 
  -1  13  13      307.40     -484.22    879.64 o 
   1  13  13    29565.18    31357.52   1368.50 o 
   3  13  13      473.33     1810.48    743.70 o 
   5  13  13      556.91      128.17    753.59 o 
   7  13  13      353.71     -108.20   1129.86 o 
   9  13  13        6.36     -857.54    857.54 o 
  11  13  13     9862.65     8373.19   1290.66 o 
  13  13  13       14.62     -569.59   1005.28 o 
  15  13  13    40037.41    39885.96   2659.26 o 
 -18  14  13        4.02      553.39   1384.58 o 
 -16  14  13       67.35     -571.23   1601.94 o 
 -14  14  13      344.43     -423.17    991.56 o 
 -12  14  13    17430.48    17525.90   1820.42 o 
 -10  14  13     5910.92     3935.81   1371.22 o 
  -8  14  13     7542.83     7850.68   1355.74 o 
  -6  14  13     5491.30     3105.26   1190.49 o 
  -4  14  13       83.20      729.19   1181.08 o 
  -2  14  13     3505.79     4712.71   1078.49 o 
   0  14  13    20778.06    21048.22   1268.72 o 
   2  14  13       24.33      582.62    793.92 o 
   4  14  13     1314.42     1040.43    763.83 o 
   6  14  13     1108.07      245.66   1022.69 o 
   8  14  13       56.10      895.62   1039.41 o 
  10  14  13      813.36      829.12   1115.40 o 
  12  14  13     4943.20     5332.12   1589.99 o 
 -15  15  13     2205.94    -1391.29   1579.14 o 
 -13  15  13     9350.48    10160.74   1885.55 o 
 -11  15  13      751.34    -1103.03   1374.22 o 
  -9  15  13    21098.05    22326.69   2471.47 o 
  -7  15  13     5262.46     6267.16   3965.14 o 
  -5  15  13      272.92     2043.17   1468.71 o 
  -3  15  13     5880.76     6102.37   1338.14 o 
  -1  15  13    22474.98    24391.08   1728.00 o 
   1  15  13    15344.32    16986.65   1184.28 o 
   3  15  13     5123.86     3837.29   1045.48 o 
   5  15  13       38.48     3409.46   1454.58 o 
   7  15  13    10876.37    10929.60   1345.70 o 
   9  15  13     1990.82     3742.62   1912.08 o 
 -10  16  13      715.92      463.57   2076.37 o 
  -8  16  13     2074.44     2534.41   1443.79 o 
  -6  16  13      204.76     3286.43   4907.39 o 
  -4  16  13     1719.84     1980.97   1941.17 o 
  -2  16  13      356.96     -128.20   1507.52 o 
   0  16  13    16956.39    18049.08   1759.95 o 
   2  16  13     9121.28    10544.78   2083.68 o 
   4  16  13      140.91      757.64   1295.31 o 
   6  16  13     7541.75     4350.58   1530.90 o 
  -3  17  13     2827.27     -113.84   2618.32 o 
  -1  17  13      214.45     -124.73   1938.31 o 
 -28   0  14     5634.72     3387.46   1736.87 o 
 -26   0  14    46640.97    51368.79   2733.63 o 
 -24   0  14   127824.98   130290.17   4676.99 o 
 -22   0  14    21002.98    20768.12   1937.68 o 
 -20   0  14    11547.29    11589.32   1270.40 o 
 -18   0  14     9984.33     9637.99   1034.42 o 
 -16   0  14   129818.27   130410.58   4330.31 o 
 -14   0  14   174221.59   183025.58   4737.02 o 
 -12   0  14   128038.25   128946.72   3307.31 o 
 -10   0  14     3771.46     5960.54   1173.43 o 
  -8   0  14    70580.34    72487.02   1588.29 o 
  -6   0  14    96434.63   112596.99   1945.68 o 
  -4   0  14    12703.32    15062.93    563.87 o 
  -2   0  14   118422.61   129800.26   2069.19 o 
   0   0  14  1106832.13  1081524.50  38786.23 o 
   2   0  14    14685.04    16613.76    432.40 o 
   4   0  14   651471.88   667758.94   8254.03 o 
   6   0  14    15469.40    14640.68    482.41 o 
   8   0  14   107471.57   118028.95   1977.23 o 
  10   0  14   126774.29   123386.55   1849.07 o 
  12   0  14     5657.24     6094.52    456.73 o 
  14   0  14     7864.23     6433.47    704.05 o 
  16   0  14      154.76     1258.78    721.22 o 
  18   0  14      542.10      924.84    738.19 o 
  20   0  14       80.39     -497.76    963.77 o 
  22   0  14     1627.36       93.44   1369.13 o 
  24   0  14    70068.71    72802.09   4226.30 o 
 -29   1  14       97.24     -981.63   1084.97 o 
 -27   1  14     1070.79     -942.91    942.91 o 
 -25   1  14     9113.71    11067.51   1121.01 o 
 -23   1  14     1297.44      905.15    686.99 o 
 -21   1  14    13464.59    14173.72    948.77 o 
 -19   1  14    16671.79    17597.16    846.05 o 
 -17   1  14      168.30     -315.61    439.31 o 
 -15   1  14   145759.03   146492.73   2559.14 o 
 -13   1  14    18140.65    20424.21    904.52 o 
 -11   1  14   122257.61   119804.20   5849.16 o 
  -9   1  14    27117.92    27354.60    800.77 o 
  -7   1  14      807.15     1004.33    197.27 o 
  -5   1  14     1344.75     1042.82    173.64 o 
  -3   1  14    12622.30    14506.72    290.78 o 
  -1   1  14    45070.09    52650.04    711.63 o 
   1   1  14     5466.76     7762.36    285.81 o 
   3   1  14    58688.25    60351.35    667.46 o 
   5   1  14   118031.80   120957.20   1156.77 o 
   7   1  14    13098.11    14575.29    374.10 o 
   9   1  14   139048.02   133778.67   1773.92 o 
  11   1  14    44713.61    42367.20    712.20 o 
  13   1  14    31047.01    28499.00    623.48 o 
  15   1  14    22735.34    23621.19    905.29 o 
  17   1  14     4092.94     3463.92    608.21 o 
  19   1  14     1317.67     1242.99    670.47 o 
  21   1  14      505.49      376.18    762.53 o 
  23   1  14      891.40     1028.24   1299.34 o 
 -28   2  14      509.24    -1120.69   1120.69 o 
 -26   2  14       94.04     -121.81    949.08 o 
 -24   2  14     5283.69     4659.52    832.48 o 
 -22   2  14      261.97      772.59    609.25 o 
 -20   2  14       88.85      110.43    524.29 o 
 -18   2  14     9250.30     9348.29    724.48 o 
 -16   2  14   181011.38   182316.06   3392.20 o 
 -14   2  14    65541.84    67847.34   1443.23 o 
 -12   2  14     4464.66     4774.91    464.39 o 
 -10   2  14   171011.77   167162.39   3436.28 o 
  -8   2  14    16945.86    18418.42    533.79 o 
  -6   2  14   605815.44   624312.94   6605.58 o 
  -4   2  14   264518.88   263146.31   2857.86 o 
  -2   2  14     5088.63     4989.69    180.72 o 
   0   2  14    50605.70    51233.32    595.18 o 
   2   2  14    32243.42    29274.84    410.34 o 
   4   2  14    23778.56    22715.34    490.16 o 
   6   2  14     2103.49     2242.41    247.75 o 
   8   2  14    63106.53    57622.60    876.69 o 
  10   2  14   130201.59   132420.86   1834.07 o 
  12   2  14     3414.27     3073.80    316.70 o 
  14   2  14     2969.97     2275.10    371.66 o 
  16   2  14     6062.56     5933.80    678.68 o 
  18   2  14   106514.70   108764.45   2936.36 o 
  20   2  14    40873.91    44533.89   1614.75 o 
  22   2  14       96.55     -570.29   1614.32 o 
  24   2  14      167.33      327.82   1500.15 o 
 -29   3  14     4752.41     5889.02   1804.71 o 
 -27   3  14      571.87        0.06   1046.73 o 
 -25   3  14     4006.74     4107.26    995.34 o 
 -23   3  14      288.03     -423.50    722.45 o 
 -21   3  14    13452.75    13640.92    934.84 o 
 -19   3  14      108.37     -363.52    492.42 o 
 -17   3  14    15544.48    15624.34    884.33 o 
 -15   3  14      257.15     -195.25    464.86 o 
 -13   3  14     5159.76     3965.03    549.25 o 
 -11   3  14    70357.76    70054.86   2173.01 o 
  -9   3  14      344.95      372.07    246.50 o 
  -7   3  14   111288.75   111036.84   1480.43 o 
  -5   3  14   111491.48   110095.14   1149.48 o 
  -3   3  14    43074.27    43065.03    625.93 o 
  -1   3  14    27760.03    25503.63    393.27 o 
   1   3  14     7819.02     7203.30    244.19 o 
   3   3  14     8544.78     9203.06    255.39 o 
   5   3  14    56521.42    55530.54    715.84 o 
   7   3  14    19483.20    19747.50    423.19 o 
   9   3  14       79.24      103.42    197.62 o 
  11   3  14     2639.56     2131.25    321.84 o 
  13   3  14    17761.23    18021.57    943.21 o 
  15   3  14     4446.69     4330.39    515.51 o 
  17   3  14     9673.03     9638.76    760.17 o 
  19   3  14        0.25      808.41    625.78 o 
  21   3  14     2539.36     2220.77   1089.32 o 
  23   3  14     6458.06     6591.24   3702.23 o 
 -28   4  14     2648.48     2662.76   1126.65 o 
 -26   4  14      496.97      591.05   1301.89 o 
 -24   4  14     5695.89     6011.34    989.64 o 
 -22   4  14     8912.34     7075.35   1243.41 o 
 -20   4  14     5065.42     6239.00   1125.68 o 
 -18   4  14     4968.33     4211.52    764.95 o 
 -16   4  14   106482.41   103112.98   3384.21 o 
 -14   4  14    45866.25    46325.67   1562.03 o 
 -12   4  14      675.37      814.31    332.34 o 
 -10   4  14    42367.88    40871.02   1044.07 o 
  -8   4  14     1435.14     1255.67    299.04 o 
  -6   4  14   337222.41   320463.38  10722.95 o 
  -4   4  14   117416.99   121946.64   1698.88 o 
  -2   4  14       30.13      196.87     96.04 o 
   0   4  14    28587.80    28651.76    502.36 o 
   2   4  14      452.52      500.88    165.82 o 
   4   4  14        5.80      280.96    166.47 o 
   6   4  14      144.30      403.23    173.05 o 
   8   4  14    60129.16    63431.30    986.87 o 
  10   4  14    35245.72    35949.39    615.56 o 
  12   4  14    10665.30    10261.03    464.79 o 
  14   4  14     4014.58     3074.45    540.99 o 
  16   4  14    21824.56    19982.43    883.08 o 
  18   4  14    44437.73    40716.54   3124.59 o 
  20   4  14    36647.78    37291.17   2494.54 o 
  22   4  14      930.05     -294.76   1416.81 o 
  24   4  14       75.98    -1286.64   2329.73 o 
 -27   5  14      964.41      315.93    998.51 o 
 -25   5  14      147.84     -650.00    968.24 o 
 -23   5  14    12267.24    13139.07   1236.19 o 
 -21   5  14    51415.26    55756.64   2612.69 o 
 -19   5  14    58042.26    52204.20   1991.85 o 
 -17   5  14    23456.88    22827.15   1187.87 o 
 -15   5  14    32355.51    32225.82   1312.16 o 
 -13   5  14     2442.01     1124.13    474.30 o 
 -11   5  14     1401.20     1693.32    730.82 o 
  -9   5  14    17395.31    18819.46    737.39 o 
  -7   5  14    19406.63    19892.13   1113.87 o 
  -5   5  14   102898.61   104531.98   1763.27 o 
  -3   5  14     3056.76     3273.18    365.86 o 
  -1   5  14     9206.44     9656.25    300.10 o 
   1   5  14    32693.10    33743.49    570.50 o 
   3   5  14    26099.46    29427.88    572.44 o 
   5   5  14   317908.69   319055.72   3088.81 o 
   7   5  14     5268.15     4632.69    283.52 o 
   9   5  14   125159.94   125001.53   3827.19 o 
  11   5  14      858.11     1134.80    390.27 o 
  13   5  14      732.58     -388.56    503.61 o 
  15   5  14     1058.33      656.35    669.72 o 
  17   5  14     2736.17     3115.45    901.74 o 
  19   5  14     6912.45     7783.13   1304.00 o 
  21   5  14     2898.04     3535.43   1389.74 o 
  23   5  14     4070.58     3318.36   1784.81 o 
 -28   6  14     1140.08     1660.21   1452.28 o 
 -26   6  14    29054.60    32654.23   3237.32 o 
 -24   6  14    44774.27    46655.48   1961.26 o 
 -22   6  14     1952.67     1518.87   1049.44 o 
 -20   6  14    38460.95    38894.57   1682.60 o 
 -18   6  14     3473.93     2002.84    718.48 o 
 -16   6  14    29026.51    30413.17   1356.45 o 
 -14   6  14    50586.53    49282.61   1720.46 o 
 -12   6  14     2046.73     1078.95    463.11 o 
 -10   6  14    44611.10    42225.52   1255.31 o 
  -8   6  14     6887.66     6819.51    546.53 o 
  -6   6  14    21047.03    19269.95    960.93 o 
  -4   6  14     3598.01     3060.42    453.11 o 
  -2   6  14   140635.86   142858.00   1753.98 o 
   0   6  14   358147.41   364372.09   4104.27 o 
   2   6  14     2811.53     2546.96    264.94 o 
   4   6  14   113788.40   114460.81   1328.04 o 
   6   6  14    76357.85    74472.84   1060.36 o 
   8   6  14    14010.41    14899.60    462.81 o 
  10   6  14    33075.03    31736.46   1022.52 o 
  12   6  14      794.36      702.69    573.24 o 
  14   6  14    22212.27    20799.01   1196.69 o 
  16   6  14     9225.66     7740.13    907.81 o 
  18   6  14       90.15     -217.30    884.31 o 
  20   6  14     1388.54    -1099.10   1774.34 o 
  22   6  14     5595.61     3409.55   1753.86 o 
 -27   7  14     4535.61     5188.35   1728.02 o 
 -25   7  14    10168.83     8287.70   1086.55 o 
 -23   7  14     6699.11     5573.73   1027.46 o 
 -21   7  14        3.27      956.14    850.92 o 
 -19   7  14     2548.32     2611.48    735.20 o 
 -17   7  14     3054.37     2653.93   1177.00 o 
 -15   7  14    38925.45    40272.73   1461.13 o 
 -13   7  14    36136.86    35507.22   1195.58 o 
 -11   7  14   188994.56   186586.70   3553.05 o 
  -9   7  14   101610.98   104542.03   1635.29 o 
  -7   7  14    23793.64    23022.07    656.76 o 
  -5   7  14     7181.57     5916.17    348.02 o 
  -3   7  14     2089.77     1839.69    260.50 o 
  -1   7  14   124189.75   125237.19   1635.57 o 
   1   7  14     2017.56     2714.75    262.38 o 
   3   7  14    22031.14    21686.87    599.05 o 
   5   7  14    22741.43    22722.37    513.75 o 
   7   7  14     6101.86     4789.46    389.13 o 
   9   7  14     5159.84     5167.78    571.32 o 
  11   7  14    26382.71    27910.06   1160.64 o 
  13   7  14    38435.40    39768.20   2304.36 o 
  15   7  14    98574.66   102468.29   3161.28 o 
  17   7  14      762.92      -49.47    836.18 o 
  19   7  14     1260.18     1586.46   1206.76 o 
  21   7  14       31.06    -1618.01   1618.01 o 
 -26   8  14     2566.91     4691.92   1857.12 o 
 -24   8  14       49.01      494.14   1025.52 o 
 -22   8  14      467.14    -1074.11   1322.60 o 
 -20   8  14        8.81     -288.33    771.31 o 
 -18   8  14     5311.71     4488.73    916.55 o 
 -16   8  14     1577.04     1151.31    646.42 o 
 -14   8  14    19450.97    18011.25   1000.75 o 
 -12   8  14    47353.48    46707.18   1475.55 o 
 -10   8  14     1854.19      665.66    393.94 o 
  -8   8  14    32109.34    29018.93    935.56 o 
  -6   8  14    46136.32    44828.92   1048.21 o 
  -4   8  14    36255.23    35195.07    817.92 o 
  -2   8  14    12025.03    10631.76    551.01 o 
   0   8  14      813.89     1070.80    272.01 o 
   2   8  14    37080.46    37012.20    818.14 o 
   4   8  14      593.77      651.66    151.12 o 
   6   8  14     3252.03     2941.50    537.73 o 
   8   8  14       62.82     -365.43    365.43 o 
  10   8  14    18075.44    17407.62   1037.34 o 
  12   8  14    33618.95    33307.46   1255.22 o 
  14   8  14      791.40     -602.94    722.15 o 
  16   8  14     7594.44     7688.43   1229.98 o 
  18   8  14    14891.69    13561.29   1416.81 o 
  20   8  14     6429.90     6862.30   1695.16 o 
 -25   9  14     4788.50      994.55   1849.09 o 
 -23   9  14     4011.25     3222.40   1468.00 o 
 -21   9  14    17007.04    15611.02   1478.94 o 
 -19   9  14     2715.32     2584.06   1135.07 o 
 -17   9  14     6678.38     6190.57    784.99 o 
 -15   9  14     3270.84     3351.82    783.89 o 
 -13   9  14     4763.38     4622.83    574.34 o 
 -11   9  14    48132.88    46534.85   1201.99 o 
  -9   9  14     2788.61     2502.75    416.59 o 
  -7   9  14    60312.88    63077.11   1474.79 o 
  -5   9  14    80124.49    83630.70   1823.69 o 
  -3   9  14   104712.53   102836.78   1856.97 o 
  -1   9  14    12030.05    10534.64    505.34 o 
   1   9  14    15464.98    14877.59    556.34 o 
   3   9  14     7597.25     8041.18    451.31 o 
   5   9  14    21529.23    21199.35    604.74 o 
   7   9  14     8599.16     9205.13    795.19 o 
   9   9  14     7250.77     8400.53   1068.43 o 
  11   9  14     2540.96     1198.24    664.74 o 
  13   9  14    15750.58    15730.22   1057.23 o 
  15   9  14     9518.59     8733.63    992.93 o 
  17   9  14    15800.69    14311.53   1336.21 o 
  19   9  14        0.91     -571.27   1261.17 o 
 -24  10  14      201.54     -759.92   1837.77 o 
 -22  10  14     8734.45     6765.72   1775.86 o 
 -20  10  14       94.83     -447.07   1135.66 o 
 -18  10  14    46388.76    53212.81   3259.85 o 
 -16  10  14    26900.46    27615.03   1375.03 o 
 -14  10  14     1467.71     1614.26    681.67 o 
 -12  10  14     1725.22     1160.02    578.96 o 
 -10  10  14     1509.84     1619.80    446.05 o 
  -8  10  14     1877.77     1028.25    501.98 o 
  -6  10  14    28265.18    26993.49   1083.30 o 
  -4  10  14    26661.19    27002.56   1440.83 o 
  -2  10  14     4721.92     3540.26    860.24 o 
   0  10  14      253.51      431.54    450.67 o 
   2  10  14     5033.41     5007.29    439.45 o 
   4  10  14     7081.80     6556.23    634.39 o 
   6  10  14    45275.79    47408.17   1452.28 o 
   8  10  14    38491.25    39917.67   1425.70 o 
  10  10  14       48.37     -400.37    653.66 o 
  12  10  14     1410.70     2101.35    871.72 o 
  14  10  14     1276.33      307.71   1072.13 o 
  16  10  14      369.12     -919.19    919.19 o 
  18  10  14     3420.22     3949.20   1177.04 o 
 -23  11  14     2682.67      396.08   1480.70 o 
 -21  11  14    12890.11    10835.44   1697.67 o 
 -19  11  14    29297.64    27638.00   2001.08 o 
 -17  11  14     6052.87     5325.45   1077.74 o 
 -15  11  14    19272.22    20150.29   1520.03 o 
 -13  11  14       16.68       -0.53    661.78 o 
 -11  11  14       19.47     -683.06    683.06 o 
  -9  11  14     1591.49     1379.62    575.71 o 
  -7  11  14    16115.60    16406.77    971.58 o 
  -5  11  14    23636.78    23037.95   1050.97 o 
  -3  11  14     6053.47     5373.52    708.82 o 
  -1  11  14     6222.31     6329.98    639.65 o 
   1  11  14     8739.71     9614.31   1258.14 o 
   3  11  14    11534.84    12056.95    754.54 o 
   5  11  14   115165.48   115172.62   2295.74 o 
   7  11  14      134.51      121.20    486.42 o 
   9  11  14    32550.03    31338.83   1458.47 o 
  11  11  14      456.32      129.54    757.91 o 
  13  11  14        5.00      273.54    894.38 o 
  15  11  14     2295.50     1270.01   1311.28 o 
  17  11  14      531.91      737.73   1132.80 o 
 -20  12  14     5141.23     1685.76   1530.50 o 
 -18  12  14    17220.08    18443.96   1626.02 o 
 -16  12  14      362.95      496.48   1176.19 o 
 -14  12  14     1990.56     2124.09   1311.48 o 
 -12  12  14     9070.89     8933.26   1493.53 o 
 -10  12  14    19983.63    18128.83   1294.23 o 
  -8  12  14     4510.49     4570.84    842.99 o 
  -6  12  14    32088.46    31651.66   1342.66 o 
  -4  12  14      660.66     1053.42    646.75 o 
  -2  12  14    39956.41    41796.55   1669.38 o 
   0  12  14    18173.72    16991.47   1252.19 o 
   2  12  14      510.84       40.78    560.17 o 
   4  12  14     1124.74      488.84    838.95 o 
   6  12  14    39990.63    42668.12   1582.47 o 
   8  12  14     5620.25     3466.45    928.28 o 
  10  12  14      349.49     -401.74    915.42 o 
  12  12  14      867.59     1558.74   1374.82 o 
  14  12  14     3486.43     2492.82   1389.02 o 
  16  12  14    10256.13     8702.09   1489.35 o 
 -19  13  14     2931.17     1599.01   1423.34 o 
 -17  13  14     1929.61      630.56   1073.32 o 
 -15  13  14     2423.95     2646.36   1185.21 o 
 -13  13  14     2755.96     3159.44   1220.71 o 
 -11  13  14    13490.79    11282.79   1215.71 o 
  -9  13  14    31469.31    34670.41   1890.25 o 
  -7  13  14     7711.84     5887.08    798.31 o 
  -5  13  14        6.92      503.45    799.79 o 
  -3  13  14    19693.43    18240.29   1387.79 o 
  -1  13  14    16245.37    16054.45   1389.49 o 
   1  13  14     3159.33     4835.89   1357.24 o 
   3  13  14     5264.38     5436.00    845.93 o 
   5  13  14     3220.63     1904.67    705.21 o 
   7  13  14     1542.66     2489.36    948.99 o 
   9  13  14      963.48     1644.11   1058.92 o 
  11  13  14     4444.14     2014.23   1215.19 o 
  13  13  14     4765.07     3387.46   1392.32 o 
  15  13  14    20193.44    19271.12   2148.13 o 
 -16  14  14     2816.34     1090.33   1140.14 o 
 -14  14  14    10232.78     8710.54   1776.27 o 
 -12  14  14    62641.02    66663.90   3211.67 o 
 -10  14  14     1878.31     2559.43   1155.40 o 
  -8  14  14    19377.79    23505.91   2022.04 o 
  -6  14  14     1072.53     2628.46   1117.30 o 
  -4  14  14    11842.83    17076.52   2531.86 o 
  -2  14  14    22273.29    22466.16   1581.32 o 
   0  14  14     7506.11     7014.12    873.75 o 
   2  14  14     2634.28     2430.82    970.83 o 
   4  14  14     1838.01      409.89    795.91 o 
   6  14  14      101.23     -723.51   1062.78 o 
   8  14  14        6.23     -542.73   1333.49 o 
  10  14  14      454.53     -106.16   1082.65 o 
  12  14  14    31340.54    32016.87   2128.95 o 
 -15  15  14       27.13    -1106.82   1425.28 o 
 -13  15  14     5378.42     7785.27   1918.23 o 
 -11  15  14     8441.75     2755.82   1810.36 o 
  -9  15  14      753.29      771.43   1914.88 o 
  -7  15  14     8138.23     7425.01   1890.62 o 
  -5  15  14     4049.79     5101.95   1445.49 o 
  -3  15  14    21604.53    19040.16   2067.94 o 
  -1  15  14      476.82      858.44   1000.30 o 
   1  15  14    39605.48    38577.39   1758.16 o 
   3  15  14    18428.27    15283.77   1455.40 o 
   5  15  14     1159.17      753.86   1275.46 o 
   7  15  14      301.07      -47.75    915.03 o 
   9  15  14      365.23      -93.17   1230.10 o 
 -10  16  14        0.36     -466.50   1723.97 o 
  -8  16  14        2.26     1411.47   3560.57 o 
  -6  16  14      426.11      428.12   3151.62 o 
  -4  16  14    12071.58    12237.15   2622.70 o 
  -2  16  14     5061.33     4045.85   1472.49 o 
   0  16  14     4337.35     4137.74   1310.00 o 
   2  16  14     3719.66     4942.14   1477.24 o 
   4  16  14     5413.08     3718.70   1529.67 o 
   6  16  14    30488.73    23881.22   2187.37 o 
 -29   1  15     8638.57     6284.76   1561.73 o 
 -27   1  15    10616.48    11167.09   1290.13 o 
 -25   1  15    59716.60    63954.97   2055.10 o 
 -23   1  15    39810.58    42054.19   1642.04 o 
 -21   1  15       18.13     1109.40    556.29 o 
 -19   1  15    18532.13    17041.04    896.94 o 
 -17   1  15     7699.81     7348.59    595.64 o 
 -15   1  15   124357.01   119918.67   2594.16 o 
 -13   1  15    43717.55    44579.87   1530.71 o 
 -11   1  15     1674.20     1857.26    321.23 o 
  -9   1  15   105045.48   101623.68   1957.89 o 
  -7   1  15      511.74      606.84    202.36 o 
  -5   1  15    34708.10    38553.72    595.61 o 
  -3   1  15    31859.92    32961.99    491.63 o 
  -1   1  15   203216.88   208677.88   2159.47 o 
   1   1  15   648748.06   652506.81   7552.45 o 
   3   1  15      404.97      240.58    113.37 o 
   5   1  15    68772.30    69641.15    784.28 o 
   7   1  15    17183.33    17062.63    402.41 o 
   9   1  15    28578.95    29489.82    609.84 o 
  11   1  15    85445.84    83279.06   1142.35 o 
  13   1  15     1782.14     1265.26    321.57 o 
  15   1  15     3667.88     2558.73    521.12 o 
  17   1  15     6605.85     6836.15    971.35 o 
  19   1  15     4933.90     5575.39    784.37 o 
  21   1  15     1844.35     1016.78    891.98 o 
  23   1  15     2362.81     2615.42    989.42 o 
 -28   2  15     1016.23     -581.30   1390.06 o 
 -26   2  15       79.34     -664.32   1033.47 o 
 -24   2  15     8296.65     6369.22    992.69 o 
 -22   2  15     2830.38     2789.37    740.97 o 
 -20   2  15     3520.59     3110.66    642.87 o 
 -18   2  15    39250.20    37948.49   1225.94 o 
 -16   2  15     3279.60     3973.97    603.71 o 
 -14   2  15   205209.80   201534.20   3508.51 o 
 -12   2  15    18663.46    19170.63    720.52 o 
 -10   2  15    67636.39    65856.01   1335.21 o 
  -8   2  15    19580.09    17019.88    605.14 o 
  -6   2  15    41357.23    43401.48    675.48 o 
  -4   2  15     5015.51     5372.55    232.32 o 
  -2   2  15    26255.57    26037.41    402.50 o 
   0   2  15      162.01      327.31    134.77 o 
   2   2  15    39338.50    39077.64    562.33 o 
   4   2  15    87222.07    87829.55   1002.46 o 
   6   2  15   155841.88   162147.41   1805.22 o 
   8   2  15       56.40       16.06    177.95 o 
  10   2  15   146360.19   150320.47   2114.09 o 
  12   2  15    30986.39    29785.01    716.33 o 
  14   2  15    56041.01    55894.01   1206.71 o 
  16   2  15    22254.66    24120.88   1009.09 o 
  18   2  15      673.12     1231.07    642.73 o 
  20   2  15        7.97      561.96    863.01 o 
  22   2  15       10.26      903.09   1312.32 o 
  24   2  15     4621.04     4659.41   1973.67 o 
 -29   3  15    20988.21    21432.85   1965.55 o 
 -27   3  15     1604.94      341.60    968.81 o 
 -25   3  15       47.50     -852.84   1058.00 o 
 -23   3  15       23.04     -672.61    869.87 o 
 -21   3  15     2205.60     1374.54    592.17 o 
 -19   3  15    85241.93    91156.86   2121.22 o 
 -17   3  15    15329.14    13233.32    812.41 o 
 -15   3  15    85830.88    84992.38   1871.18 o 
 -13   3  15      693.46      131.95    354.20 o 
 -11   3  15    86197.00    83644.55   3108.19 o 
  -9   3  15   623734.25   616319.19  10298.15 o 
  -7   3  15     8554.54     8996.21    320.82 o 
  -5   3  15   419052.63   427824.84   4502.93 o 
  -3   3  15   125770.97   124116.33   1450.70 o 
  -1   3  15     3764.47     3657.04    215.82 o 
   1   3  15      606.27      775.70    157.15 o 
   3   3  15       11.10      151.43    151.66 o 
   5   3  15    86994.87    86708.40   1094.30 o 
   7   3  15    18782.63    17099.66    559.80 o 
   9   3  15   104635.32   101031.66   1485.02 o 
  11   3  15    21507.42    21520.83    573.65 o 
  13   3  15       12.43     -290.14    392.76 o 
  15   3  15   117710.20   120035.69   2239.35 o 
  17   3  15    26450.64    27683.91   1960.18 o 
  19   3  15    97753.27   103238.16   4105.17 o 
  21   3  15    22814.75    25094.15   2039.34 o 
  23   3  15      622.32     1819.74   1494.45 o 
 -28   4  15     2769.65     2452.13   1374.01 o 
 -26   4  15      104.77     -896.13   1281.43 o 
 -24   4  15    15163.12    13349.12   1270.71 o 
 -22   4  15     5065.54     5058.96    942.57 o 
 -20   4  15    49563.81    51196.30   1792.34 o 
 -18   4  15    33273.83    33995.42   1559.58 o 
 -16   4  15    30119.48    29541.61   1023.05 o 
 -14   4  15    35185.44    34128.73   2061.26 o 
 -12   4  15      187.78      787.26    345.16 o 
 -10   4  15     7946.20     8319.82    567.63 o 
  -8   4  15    42832.67    42525.27   1134.85 o 
  -6   4  15     1031.16      709.74    284.80 o 
  -4   4  15   136330.78   134573.56   2199.11 o 
  -2   4  15    15314.41    14758.51    346.06 o 
   0   4  15     3336.19     3471.22    257.84 o 
   2   4  15    38398.30    38571.73    625.31 o 
   4   4  15    40878.54    42196.86    785.54 o 
   6   4  15   214478.45   216420.67   2538.85 o 
   8   4  15     1824.53     2061.60    206.34 o 
  10   4  15    48580.16    51407.26   1030.93 o 
  12   4  15     9356.21     8486.85    625.76 o 
  14   4  15       11.60     -380.94    380.94 o 
  16   4  15     8202.54     7329.34    737.30 o 
  18   4  15     4953.75     3300.73   1062.34 o 
  20   4  15    13251.59    14443.78   1494.44 o 
  22   4  15     5575.14     5131.81   1259.51 o 
 -27   5  15     6903.00     8278.58   1446.09 o 
 -25   5  15    22494.08    23691.55   1561.38 o 
 -23   5  15    43145.02    44272.33   2076.28 o 
 -21   5  15     9751.75     9840.66   1010.44 o 
 -19   5  15      486.33      650.84    745.11 o 
 -17   5  15     2072.55     2623.68    605.17 o 
 -15   5  15    89419.88    90252.02   1993.64 o 
 -13   5  15    28600.90    29494.90   1869.64 o 
 -11   5  15      288.38      441.31    314.48 o 
  -9   5  15    41922.56    42964.43   1176.74 o 
  -7   5  15    29235.53    29431.83   1026.60 o 
  -5   5  15     7441.70     8922.77    602.97 o 
  -3   5  15     2330.10     2069.04    289.74 o 
  -1   5  15    55318.68    55370.17    861.76 o 
   1   5  15   281553.78   288249.78   3514.06 o 
   3   5  15    11330.90    10047.29    345.24 o 
   5   5  15     1431.10     1395.26    166.46 o 
   7   5  15      230.39      208.05    117.58 o 
   9   5  15    85074.57    85932.73   2216.25 o 
  11   5  15    13013.32    13729.37    701.53 o 
  13   5  15     1280.65     1570.46    543.82 o 
  15   5  15      348.55      282.96    606.13 o 
  17   5  15     4282.81     2784.73    842.87 o 
  19   5  15      320.70     1181.58   1412.77 o 
  21   5  15     1823.39     2528.94   1468.09 o 
  23   5  15     3899.18     2083.37   1684.26 o 
 -28   6  15      351.93       38.91   3101.71 o 
 -26   6  15    10332.31    12633.30   1424.39 o 
 -24   6  15      341.52      308.17    959.63 o 
 -22   6  15    21171.13    22032.07   2424.91 o 
 -20   6  15    12358.63    12055.89   1673.98 o 
 -18   6  15     3191.81     1694.66    674.70 o 
 -16   6  15    16187.77    17554.79    815.24 o 
 -14   6  15    52115.78    49676.90   1842.34 o 
 -12   6  15     7920.88     8948.08   1086.86 o 
 -10   6  15     3766.99     3643.26    424.57 o 
  -8   6  15        7.89       93.54    214.13 o 
  -6   6  15     4520.33     3614.13    531.19 o 
  -4   6  15    64534.92    62699.25   1362.68 o 
  -2   6  15    55087.59    48971.11   1024.54 o 
   0   6  15     8276.67     8439.91    362.12 o 
   2   6  15    99095.25   100297.58   1418.72 o 
   4   6  15      362.86      544.48    166.73 o 
   6   6  15   119949.75   117897.67   1551.81 o 
   8   6  15      264.78     -186.30    217.27 o 
  10   6  15      719.99      344.46    476.79 o 
  12   6  15    11265.60    12018.90    844.55 o 
  14   6  15     3654.93     3722.07    780.21 o 
  16   6  15     5332.13     5682.33    858.10 o 
  18   6  15      504.72     -863.70    863.70 o 
  20   6  15    10725.79    12981.11   3240.73 o 
  22   6  15     1570.93      620.30   1317.21 o 
 -27   7  15      923.15     1691.76   1681.79 o 
 -25   7  15    19974.35    19878.72   1844.03 o 
 -23   7  15    21119.31    20531.00   1596.23 o 
 -21   7  15      813.15      702.32   1332.97 o 
 -19   7  15        1.29      131.50    721.90 o 
 -17   7  15    10923.96    11971.67   1451.76 o 
 -15   7  15     5394.91     3794.09    645.68 o 
 -13   7  15    62675.07    67178.89   2391.16 o 
 -11   7  15    53710.08    52082.35   1449.86 o 
  -9   7  15     3906.33     3418.26    376.65 o 
  -7   7  15    23760.01    24028.55   1421.19 o 
  -5   7  15    18106.20    18047.38    848.41 o 
  -3   7  15      122.47     -241.99    245.60 o 
  -1   7  15   143785.88   141435.94   1980.94 o 
   1   7  15   163506.27   163952.06   2185.61 o 
   3   7  15    11453.33    10580.42    432.61 o 
   5   7  15     7259.50     6931.67    200.65 o 
   7   7  15     7911.70     7411.94    502.91 o 
   9   7  15      326.50      512.89    465.22 o 
  11   7  15    51989.70    53183.38   1882.41 o 
  13   7  15    39438.50    40355.59   1439.85 o 
  15   7  15     2432.27     2007.70    675.12 o 
  17   7  15     2448.56     3093.96   1032.94 o 
  19   7  15      498.95     1179.24   1590.06 o 
  21   7  15      757.02     1147.76   1517.52 o 
 -26   8  15      623.67      270.22   1176.99 o 
 -24   8  15      842.61      622.56   1249.88 o 
 -22   8  15      207.38      529.94   1101.13 o 
 -20   8  15     2677.15     2872.49    921.40 o 
 -18   8  15    15446.78    16564.26   1096.16 o 
 -16   8  15      299.34     -549.67    549.67 o 
 -14   8  15   131181.78   132546.00   3118.20 o 
 -12   8  15     6846.99     5948.02    653.12 o 
 -10   8  15   124641.82   129525.20   2500.04 o 
  -8   8  15      876.95      836.96    376.74 o 
  -6   8  15    23776.62    22563.16   1182.36 o 
  -4   8  15    77892.31    77757.28   1237.20 o 
  -2   8  15    12024.57    11645.89    459.83 o 
   0   8  15    21325.41    19786.48    535.67 o 
   2   8  15     2809.63     2341.54    406.00 o 
   4   8  15      690.05      830.56    303.06 o 
   6   8  15      107.41      -52.17    375.19 o 
   8   8  15     1111.76     2356.00    443.57 o 
  10   8  15    92258.02    97157.07   2208.81 o 
  12   8  15    24676.57    26963.35   1369.39 o 
  14   8  15    72031.54    81795.34   2692.46 o 
  16   8  15    16546.65    13690.40   1308.90 o 
  18   8  15     5327.50     6504.25   1487.10 o 
  20   8  15     5200.16     3919.01   1548.49 o 
 -25   9  15      331.40     -842.71   1608.93 o 
 -23   9  15      523.65      556.42   1329.43 o 
 -21   9  15     5784.93     5948.73   1253.84 o 
 -19   9  15     4843.57     4551.63   1263.96 o 
 -17   9  15      194.31      204.56    875.97 o 
 -15   9  15       25.35       34.76    530.83 o 
 -13   9  15     4436.90     3317.82    496.04 o 
 -11   9  15    44132.14    44735.01   1291.84 o 
  -9   9  15    62549.29    64119.64   1444.48 o 
  -7   9  15     1843.16     1700.20    568.58 o 
  -5   9  15    38873.73    37301.07   1289.40 o 
  -3   9  15    76699.52    78148.61   2092.44 o 
  -1   9  15       31.98      411.45    300.31 o 
   1   9  15     7039.20     6876.82    615.67 o 
   3   9  15      806.63      738.59    274.12 o 
   5   9  15    39607.60    41050.99   1080.59 o 
   7   9  15     1942.06     1336.36    464.71 o 
   9   9  15     4760.79     4960.54    746.91 o 
  11   9  15     8711.98     6905.92    937.75 o 
  13   9  15    23944.57    22309.30   1552.41 o 
  15   9  15    24985.45    27507.76   1482.83 o 
  17   9  15     2209.09      577.76    945.18 o 
  19   9  15     5904.48     5215.71   1438.77 o 
 -24  10  15     2045.03     -315.08   1190.16 o 
 -22  10  15       94.40     -309.43   1312.81 o 
 -20  10  15    43718.48    46298.88   2653.74 o 
 -18  10  15    19388.84    16082.20   1544.32 o 
 -16  10  15     4576.88     4552.36   2217.71 o 
 -14  10  15      618.60      671.27    744.15 o 
 -12  10  15     2234.16     2150.98    794.46 o 
 -10  10  15      837.35     1750.12    583.66 o 
  -8  10  15    38929.16    42268.99   1473.93 o 
  -6  10  15      669.77      207.27    574.34 o 
  -4  10  15    65695.63    68562.38   1676.66 o 
  -2  10  15     7016.38     6952.52    787.59 o 
   0  10  15    10803.26     8594.05    997.51 o 
   2  10  15     3354.68     2990.28    763.04 o 
   4  10  15    63430.17    69458.19   2228.86 o 
   6  10  15    80943.47    82122.09   1903.16 o 
   8  10  15     6575.40     6438.56    739.35 o 
  10  10  15     2708.97     2755.47    753.35 o 
  12  10  15      231.68      103.72    801.39 o 
  14  10  15     4901.61     5265.55   1071.09 o 
  16  10  15     2775.27     2761.07   1100.83 o 
  18  10  15     3363.59      785.68   1412.20 o 
 -23  11  15    13604.29    11455.69   2120.27 o 
 -21  11  15    25434.08    25967.31   2354.23 o 
 -19  11  15     1238.68     -320.13   1155.98 o 
 -17  11  15    18513.96    20441.70   1885.06 o 
 -15  11  15    11544.04    12965.94   1297.29 o 
 -13  11  15      184.29      732.09    791.05 o 
 -11  11  15      519.49      177.13    629.29 o 
  -9  11  15        9.59     -170.17    577.47 o 
  -7  11  15    24135.99    21698.80   1045.49 o 
  -5  11  15    18788.78    18192.72    958.04 o 
  -3  11  15    15824.97    16566.18   1381.61 o 
  -1  11  15     4934.93     4846.27    631.05 o 
   1  11  15    16747.20    15457.31   1457.97 o 
   3  11  15    81794.53    87504.01   2411.11 o 
   5  11  15     9797.84     9544.27    728.21 o 
   7  11  15    62685.73    63545.46   2113.32 o 
   9  11  15    26966.29    30433.45   1370.83 o 
  11  11  15      118.77       58.31    804.56 o 
  13  11  15      810.43     -323.45    916.94 o 
  15  11  15     1558.48     4608.42   1090.36 o 
  17  11  15      586.92     1606.21   1321.75 o 
 -20  12  15     3697.39     1759.58   1857.76 o 
 -18  12  15     9983.71    11529.94   1511.25 o 
 -16  12  15        1.66       47.44   1109.57 o 
 -14  12  15     3938.11     2368.06   1746.28 o 
 -12  12  15    11745.60    11498.74   1127.69 o 
 -10  12  15       74.24     -274.44    732.88 o 
  -8  12  15    20281.23    20159.78   1405.34 o 
  -6  12  15    48740.48    48638.87   1728.01 o 
  -4  12  15    16822.05    16898.66   1064.72 o 
  -2  12  15    40180.44    42564.00   1767.18 o 
   0  12  15     3867.74     5012.69   1073.93 o 
   2  12  15    32960.40    33778.22   1645.19 o 
   4  12  15      733.84     -168.62    660.54 o 
   6  12  15    32877.68    34107.88   1788.65 o 
   8  12  15      156.27     1674.17    850.85 o 
  10  12  15        2.10     -470.06   1353.37 o 
  12  12  15     3186.68     3284.80   1116.00 o 
  14  12  15       42.30      365.83   1216.04 o 
  16  12  15     6920.53     3616.57   1642.24 o 
 -19  13  15     2483.04     3438.36   1370.63 o 
 -17  13  15     4683.01      870.08   1433.07 o 
 -15  13  15    11323.53    10010.51   1481.40 o 
 -13  13  15    42562.73    41655.75   2202.25 o 
 -11  13  15    39475.21    42115.48   2235.25 o 
  -9  13  15    16694.45    16638.46   1304.02 o 
  -7  13  15     3006.04     3156.90   1263.70 o 
  -5  13  15    22135.04    20724.16   1223.80 o 
  -3  13  15     4763.14     4103.77    955.95 o 
  -1  13  15    10929.37     9031.83   1137.59 o 
   1  13  15     2116.05     3026.07    877.19 o 
   3  13  15       58.07     -347.61    688.55 o 
   5  13  15       69.33     -636.14    788.42 o 
   7  13  15      602.40     1792.31    971.56 o 
   9  13  15    11291.60    12255.04   1397.30 o 
  11  13  15     5807.53    10402.30   1584.67 o 
  13  13  15    43695.98    52023.18   2613.41 o 
 -16  14  15      710.59     1740.89   1570.09 o 
 -14  14  15     9602.82    10937.35   1726.05 o 
 -12  14  15       90.26     1095.69   1299.63 o 
 -10  14  15    14079.77    16817.79   1760.70 o 
  -8  14  15     1286.53     3227.41   1328.42 o 
  -6  14  15      564.31    -1027.74   1027.74 o 
  -4  14  15     4651.72     2648.74   1225.17 o 
  -2  14  15     6133.20     7080.33   1199.79 o 
   0  14  15      924.21     1306.48    837.55 o 
   2  14  15     5520.77     3589.84   1722.96 o 
   4  14  15     2311.83      434.35    776.21 o 
   6  14  15        1.72      432.22   1127.61 o 
   8  14  15     2963.98     3296.99   1383.57 o 
  10  14  15     9630.05    10069.51   1639.88 o 
  12  14  15     2202.40     2434.43   1234.27 o 
 -15  15  15     3904.82     7797.18   3210.29 o 
 -13  15  15     4023.96     4565.16   1611.55 o 
 -11  15  15    20472.05    18265.15   2157.26 o 
  -9  15  15      165.87     -438.51   1570.83 o 
  -7  15  15     1656.61     1245.16   1937.44 o 
  -5  15  15       46.16      -64.81   1106.15 o 
  -3  15  15    28790.22    23186.74   2529.88 o 
  -1  15  15     1288.63     1773.40   1212.64 o 
   1  15  15    11387.54    11662.50   1153.93 o 
   3  15  15     4591.50     5821.81   1248.13 o 
   5  15  15     3739.32     2982.98   1259.62 o 
   7  15  15     2269.16     1395.48   1489.94 o 
   9  15  15      822.80     2024.04   1477.94 o 
 -10  16  15      344.41      370.15   1800.12 o 
  -8  16  15      192.30    -3390.86   3952.88 o 
  -6  16  15       85.51    -1804.43   1966.81 o 
  -4  16  15     6875.00     9222.81   2160.47 o 
  -2  16  15    14692.57    15859.06   1958.51 o 
   0  16  15     4844.09     4678.36   1494.09 o 
   2  16  15     5989.66     6378.09   1480.84 o 
   4  16  15     9804.18     8558.70   1544.18 o 
 -28   0  16    73189.90    82500.73   4151.74 o 
 -26   0  16    30696.13    31696.58   2319.83 o 
 -24   0  16    85738.49    96681.15   3415.54 o 
 -22   0  16    14553.88    16377.44   1512.80 o 
 -20   0  16     3655.11     2296.56   1149.78 o 
 -18   0  16    86511.72    87986.45   2535.83 o 
 -16   0  16     4991.04     4292.70    706.77 o 
 -12   0  16        4.52      170.91    486.63 o 
 -10   0  16     1239.13      298.65    384.56 o 
  -8   0  16     6089.53     8032.94    606.67 o 
  -6   0  16      755.38      558.99    309.69 o 
  -4   0  16   220191.03   220283.69   3267.14 o 
  -2   0  16   300661.03   320246.16   4541.48 o 
   0   0  16   228668.36   232805.73   5202.42 o 
   2   0  16   592398.38   626501.69   8308.20 o 
   4   0  16      573.72      184.90    194.37 o 
   6   0  16     5527.45     4329.40    332.86 o 
   8   0  16     3565.81     4377.87    477.26 o 
  10   0  16    62226.62    63087.90   2580.03 o 
  12   0  16     9880.15    10136.03    753.90 o 
  14   0  16       51.62      199.39    639.67 o 
  16   0  16      804.57     1126.75    799.39 o 
  18   0  16     5963.31     8089.82   1242.08 o 
  20   0  16    10152.07     8861.00   1360.51 o 
  22   0  16    40239.77    38646.25   3132.30 o 
  24   0  16     8693.17     3150.75   2259.29 o 
 -29   1  16      173.62      346.46   1437.81 o 
 -27   1  16      701.60      179.35   1001.25 o 
 -25   1  16     1026.24     1513.04   1075.13 o 
 -23   1  16     7863.25     8061.18    978.85 o 
 -21   1  16     1368.65     1675.37    582.42 o 
 -19   1  16    16447.36    17345.67    950.28 o 
 -17   1  16    70967.70    69535.81   1595.24 o 
 -15   1  16     7397.43     8662.96    663.08 o 
 -13   1  16   290718.75   281886.53   4682.25 o 
 -11   1  16     3681.97     2266.84    511.41 o 
  -9   1  16    52731.25    48093.57   1044.49 o 
  -7   1  16     1637.08     1256.96    291.70 o 
  -5   1  16    20516.00    20590.87    428.44 o 
  -3   1  16    55805.44    53891.95    688.12 o 
  -1   1  16    11738.81     8364.23    304.67 o 
   1   1  16   121297.04   122832.66   1494.95 o 
   3   1  16   119349.88   131393.80   1320.84 o 
   5   1  16    41597.27    42554.80    553.38 o 
   7   1  16    88243.64    91346.66   1200.54 o 
   9   1  16      128.19     -127.43    212.95 o 
  11   1  16    68807.52    70395.79   1109.88 o 
  13   1  16     1519.53     1095.18    307.50 o 
  15   1  16    34973.36    35108.97   1217.36 o 
  17   1  16     5851.66     4506.53    762.81 o 
  19   1  16       12.80      319.02    664.27 o 
  21   1  16      105.23     -237.12    763.24 o 
  23   1  16        0.59    -1099.43   1099.43 o 
 -28   2  16      850.92     -509.67   1173.85 o 
 -26   2  16     1254.29     1056.93   1294.37 o 
 -24   2  16     4836.08     4456.69    845.62 o 
 -22   2  16     2734.75     2751.15    715.27 o 
 -20   2  16     2282.91     1496.82    688.60 o 
 -18   2  16   164075.45   165973.27   3399.02 o 
 -16   2  16    13070.39    13592.80    978.61 o 
 -14   2  16    18827.81    17078.14    825.68 o 
 -12   2  16    32252.88    32133.49    877.78 o 
 -10   2  16   109537.47   112930.97   1879.88 o 
  -8   2  16   565758.06   551629.94   7637.13 o 
  -6   2  16     4034.65     4856.70    292.96 o 
  -4   2  16      349.30       58.11    157.77 o 
  -2   2  16    30476.88    32441.82    494.50 o 
   0   2  16    26719.99    26369.56    411.66 o 
   2   2  16    24241.59    21789.39    395.82 o 
   4   2  16      886.69      937.33    136.78 o 
   6   2  16   266124.88   265474.06   2936.39 o 
   8   2  16   122524.17   118471.81   1432.49 o 
  10   2  16     9218.51     8144.29    384.35 o 
  12   2  16     1135.77      387.56    242.58 o 
  14   2  16    11955.20    12524.51    688.80 o 
  16   2  16   142084.47   147340.17   3011.56 o 
  18   2  16    10424.65    10051.67    888.05 o 
  20   2  16     4308.12     1315.16    802.79 o 
  22   2  16       15.49     -157.84   1070.47 o 
 -29   3  16      468.43     -717.22   1161.45 o 
 -27   3  16     1827.18     2805.54   1129.92 o 
 -25   3  16      737.57     -245.23   1240.86 o 
 -23   3  16     8738.13     8521.47   1412.24 o 
 -21   3  16     3672.81     3130.04    686.78 o 
 -19   3  16     5196.78     5157.47    861.61 o 
 -17   3  16     9587.14     8395.87   1089.53 o 
 -15   3  16       53.37       65.88    375.48 o 
 -13   3  16    29492.81    28500.70    901.41 o 
 -11   3  16      486.27      161.34    588.80 o 
  -9   3  16        9.67      297.20    355.24 o 
  -7   3  16    25970.23    26269.17    555.28 o 
  -5   3  16      788.87      532.52    163.99 o 
  -3   3  16    51012.86    51984.11    665.01 o 
  -1   3  16    30043.04    30479.51    460.20 o 
   1   3  16    21077.86    20082.96    506.12 o 
   3   3  16     7058.57     7267.07    312.31 o 
   5   3  16    12257.79    12528.61    339.62 o 
   7   3  16      181.53      426.28    177.03 o 
   9   3  16     7475.04     7411.33    374.83 o 
  11   3  16    23684.58    22315.75    652.52 o 
  13   3  16      721.18      519.35    313.48 o 
  15   3  16     5838.51     6657.07    600.90 o 
  17   3  16     3800.81     4098.68    730.16 o 
  19   3  16     1046.06      190.63   1034.36 o 
  21   3  16     7606.03     6809.10   1328.76 o 
  23   3  16      560.82     1732.23   1484.73 o 
 -28   4  16        2.15     1232.97   1047.12 o 
 -26   4  16     3121.80     2387.08   1354.17 o 
 -24   4  16     1232.34     1371.49   1010.20 o 
 -22   4  16      136.40      928.11    828.61 o 
 -20   4  16    36969.62    36812.41   1973.54 o 
 -18   4  16    98533.55    99320.44   2642.30 o 
 -16   4  16     4232.78     3534.08    657.89 o 
 -14   4  16      735.38      291.66    380.66 o 
 -12   4  16    16471.49    17536.32    740.56 o 
 -10   4  16    42597.89    45222.91   1223.91 o 
  -8   4  16   389596.63   388153.19   6769.98 o 
  -6   4  16     1183.68      778.68    294.48 o 
  -4   4  16    12781.92    11804.15    428.63 o 
  -2   4  16      896.43     1514.55    250.22 o 
   0   4  16     2462.05     2323.68    214.96 o 
   2   4  16     9150.35     7744.04    298.65 o 
   4   4  16    13054.23    12262.52    377.72 o 
   6   4  16    99257.34   104071.17   1228.93 o 
   8   4  16      164.72      320.91    171.78 o 
  10   4  16    57298.14    57057.23   1280.64 o 
  12   4  16     9710.22     8365.60    643.37 o 
  14   4  16     1316.51      595.33    540.26 o 
  16   4  16    73393.81    75394.58   2536.52 o 
  18   4  16    11411.12    10154.41   1400.18 o 
  20   4  16    10245.17    12957.94   2668.93 o 
  22   4  16        2.48      495.43   1185.06 o 
 -27   5  16      748.28     -998.94   1195.95 o 
 -25   5  16      383.70       73.37   1304.45 o 
 -23   5  16    35704.54    37425.89   1769.32 o 
 -21   5  16     1799.30       35.68   1270.53 o 
 -19   5  16    56051.53    64897.08   1959.46 o 
 -17   5  16    15895.27    16814.18    906.94 o 
 -15   5  16     4706.00     5652.42    688.50 o 
 -13   5  16      193.94      148.83    464.46 o 
 -11   5  16     9783.83     9341.31    596.69 o 
  -9   5  16    40525.22    37587.01   1013.95 o 
  -7   5  16    36481.40    37323.27   1302.76 o 
  -5   5  16    72486.25    70854.00   1365.31 o 
  -3   5  16     2571.88     3012.60    283.80 o 
  -1   5  16    66748.49    67688.80    947.25 o 
   1   5  16   129687.60   127060.89   1679.86 o 
   3   5  16    56134.75    57520.09    849.77 o 
   5   5  16   183738.58   183874.64   2143.99 o 
   7   5  16   111115.02   109347.88   1179.91 o 
   9   5  16    11449.02    10116.36    682.78 o 
  11   5  16     4224.63     4331.92    506.28 o 
  13   5  16      258.31      122.56    512.42 o 
  15   5  16     2498.95     2422.58    706.42 o 
  17   5  16    12216.65    13345.55   1498.79 o 
  19   5  16     1196.10      -50.82   1378.60 o 
  21   5  16     7745.38     8001.90   1564.07 o 
 -28   6  16    34306.30    28579.94   3064.07 o 
 -26   6  16    14215.79    14878.34   1530.31 o 
 -24   6  16    35964.86    35460.20   1881.22 o 
 -22   6  16    44934.86    42329.38   1893.44 o 
 -20   6  16     1766.52     1156.59    800.23 o 
 -18   6  16    12872.77    13390.20   1496.27 o 
 -16   6  16    16857.71    15193.94   1338.28 o 
 -14   6  16    25475.54    28259.95   1225.14 o 
 -12   6  16    13022.32    12656.49   1131.73 o 
 -10   6  16       34.68      158.96    324.75 o 
  -8   6  16     1671.13     1875.71    357.34 o 
  -6   6  16    10405.72    10685.27    591.89 o 
  -4   6  16   253454.41   256263.89   4037.29 o 
  -2   6  16   185276.58   190028.84   2978.98 o 
   0   6  16    65633.44    67311.17   1116.72 o 
   2   6  16   209298.19   209226.34   2521.23 o 
   4   6  16    16738.28    17059.04    471.62 o 
   6   6  16     9498.76     8554.69    202.39 o 
   8   6  16    25677.59    26758.17    864.03 o 
  10   6  16     9919.35     9583.75    722.23 o 
  12   6  16    17665.55    17538.43    965.24 o 
  14   6  16     2048.23     1067.82    780.65 o 
  16   6  16      116.91      892.59    894.20 o 
  18   6  16     1732.83     2076.87    947.21 o 
  20   6  16    18804.00    17913.57   2593.38 o 
  22   6  16    17721.47    19817.77   2729.00 o 
 -27   7  16      214.24     -776.36   1594.00 o 
 -25   7  16    10241.41    10853.26   1618.54 o 
 -23   7  16     4630.67     4452.78   1276.86 o 
 -21   7  16      254.02     -802.05    802.05 o 
 -19   7  16     4945.68     2896.90    843.09 o 
 -17   7  16    68102.78    72821.91   1915.14 o 
 -15   7  16     1291.91     1516.14    547.06 o 
 -13   7  16   226620.81   232531.73   5244.83 o 
 -11   7  16      249.48      302.00    385.49 o 
  -9   7  16    29116.76    27906.67    827.76 o 
  -7   7  16     1467.43      847.31    455.47 o 
  -5   7  16    34346.51    33131.11   1015.40 o 
  -3   7  16   105191.04   106004.35   1658.90 o 
  -1   7  16    52004.64    50168.12    816.91 o 
   1   7  16      101.92     -253.48    253.48 o 
   3   7  16    27576.29    25177.15    648.47 o 
   5   7  16     1021.74     1156.41    195.84 o 
   7   7  16     4971.20     4321.42    424.43 o 
   9   7  16      287.08      154.00    568.61 o 
  11   7  16   157486.59   162146.16   3234.03 o 
  13   7  16    36223.42    38127.11   1462.10 o 
  15   7  16    27040.68    27291.57   1440.21 o 
  17   7  16     2228.72     2803.84   1058.99 o 
  19   7  16      519.58       13.32   1247.06 o 
  21   7  16     8988.37     9531.84   2203.68 o 
 -26   8  16       73.04      -48.03   1643.34 o 
 -24   8  16     1279.23     1241.73   1186.69 o 
 -22   8  16       64.30      151.66   1080.05 o 
 -20   8  16      955.71     2509.44   1231.66 o 
 -18   8  16    16698.97    17737.75   1945.94 o 
 -16   8  16    45812.13    49010.59   1538.22 o 
 -14   8  16    17497.70    18206.08    811.32 o 
 -12   8  16    16970.02    15145.74    967.61 o 
 -10   8  16    45446.48    45217.45   1113.63 o 
  -8   8  16    71623.97    74078.71   1773.32 o 
  -6   8  16     2187.59      817.70    423.23 o 
  -4   8  16       82.46      199.43    414.08 o 
  -2   8  16    13713.64    14000.31    616.95 o 
   0   8  16    20564.62    19023.43    532.27 o 
   2   8  16     9633.04     9097.12    454.27 o 
   4   8  16     7250.25     6744.92    685.99 o 
   6   8  16    12520.28    11818.72    685.08 o 
   8   8  16    43469.51    41147.73   1712.17 o 
  10   8  16     8531.63     8460.71    814.24 o 
  12   8  16    15410.20    16998.25   1495.74 o 
  14   8  16    24200.93    22810.37   1348.57 o 
  16   8  16    15521.20    17001.15   1349.26 o 
  18   8  16     3439.57     3236.98   1246.27 o 
  20   8  16        2.18      934.35   1202.62 o 
 -25   9  16     1861.96     2477.45   1605.58 o 
 -23   9  16     8313.01     9864.56   1992.42 o 
 -21   9  16     1581.25    -1356.61   1629.59 o 
 -19   9  16    18155.88    19385.63   1462.66 o 
 -17   9  16     8463.43    10385.59   1192.46 o 
 -15   9  16     1366.31     1694.45    810.01 o 
 -13   9  16    59969.21    59987.63   2073.43 o 
 -11   9  16     8844.17     8708.92    664.04 o 
  -9   9  16    12346.03    13057.49   1065.81 o 
  -7   9  16   115693.32   114447.16   4013.37 o 
  -5   9  16     8840.26     8149.03    672.13 o 
  -3   9  16    97235.08    96102.28   1884.01 o 
  -1   9  16    22235.38    22360.02    772.93 o 
   1   9  16     9821.66     8165.69    642.13 o 
   3   9  16      386.92      161.54    313.78 o 
   5   9  16    41458.45    42113.94   1041.25 o 
   7   9  16      142.62      116.64    605.75 o 
   9   9  16     7418.24     6231.81    934.62 o 
  11   9  16     8757.06     7210.34    744.69 o 
  13   9  16       33.85     -713.73    713.73 o 
  15   9  16    21251.35    21079.28   1890.05 o 
  17   9  16     5225.52     6741.40   2164.90 o 
  19   9  16     8159.87     5694.97   1578.63 o 
 -24  10  16     5194.53     3177.76   1615.96 o 
 -22  10  16     2428.96     1560.96   1146.84 o 
 -20  10  16    37471.58    40250.30   2294.50 o 
 -18  10  16     1277.27     2225.54   1245.74 o 
 -16  10  16     3237.65     2756.79   1148.65 o 
 -14  10  16     1736.70     1327.88    786.23 o 
 -12  10  16     1310.09      849.39    735.00 o 
 -10  10  16     1969.91     1281.75    526.89 o 
  -8  10  16    46806.77    47941.15   1669.83 o 
  -6  10  16    36339.90    36469.87   1566.37 o 
  -4  10  16       73.63     -517.76    517.76 o 
  -2  10  16     4432.58     3980.01    698.67 o 
   0  10  16    20466.41    21217.63   1022.27 o 
   2  10  16      384.82     -321.71    654.40 o 
   4  10  16    99342.39   104689.02   2201.26 o 
   6  10  16    21791.14    21849.21   1348.15 o 
   8  10  16     3499.28     3122.90    761.47 o 
  10  10  16     3740.78     2986.29    789.52 o 
  12  10  16     1332.92     1091.90    701.52 o 
  14  10  16      627.20      477.00    989.44 o 
  16  10  16     7438.10     7253.49   1350.76 o 
  18  10  16    11102.44    13061.39   2357.96 o 
 -23  11  16    15326.59     7378.58   1925.34 o 
 -21  11  16     7962.17     6087.74   1414.42 o 
 -19  11  16    16904.47    19180.64   1786.74 o 
 -17  11  16     6782.19     7343.82   1376.84 o 
 -15  11  16     2196.17     1878.26    840.20 o 
 -13  11  16      263.75      299.93    708.14 o 
 -11  11  16      435.07     1033.67    651.11 o 
  -9  11  16    23087.66    21875.80   1131.24 o 
  -7  11  16    10486.23     9471.76    784.54 o 
  -5  11  16    19444.56    18776.89   1054.71 o 
  -3  11  16    11640.23    11991.09    947.28 o 
  -1  11  16    14623.93    14747.77    860.26 o 
   1  11  16    39218.39    41193.47   1766.86 o 
   3  11  16    55595.63    58280.73   1785.26 o 
   5  11  16    19622.63    19223.42   1081.95 o 
   7  11  16    23967.88    23395.84   1362.19 o 
   9  11  16      681.00     1126.09    935.74 o 
  11  11  16       63.64     -183.64    906.54 o 
  13  11  16     2047.68     2684.41   1074.52 o 
  15  11  16      554.58     1124.04   1195.94 o 
  17  11  16     2877.23      268.13   1621.97 o 
 -20  12  16     8267.60     5349.86   1613.70 o 
 -18  12  16     1038.73     -712.07   1555.17 o 
 -16  12  16     3893.12     3225.90   1405.27 o 
 -14  12  16      238.99       29.78   1075.94 o 
 -12  12  16    24058.64    23094.92   1405.98 o 
 -10  12  16        1.62      384.74   1071.56 o 
  -8  12  16    14508.88    11756.39   1004.80 o 
  -6  12  16    12616.74    11718.55    968.85 o 
  -4  12  16    52446.16    52610.64   2130.37 o 
  -2  12  16     1513.15      924.66    783.49 o 
   0  12  16      374.46      498.65    768.86 o 
   2  12  16    22426.08    21093.03   1266.48 o 
   4  12  16    31885.21    31930.00   1530.15 o 
   6  12  16      349.64      620.12    732.91 o 
   8  12  16     1236.00     1745.81    899.02 o 
  10  12  16     1127.12      350.27   1087.67 o 
  12  12  16     7391.79     9251.14   1411.12 o 
  14  12  16     2835.79     2121.22   1916.05 o 
 -19  13  16     1225.73     2494.60   2146.45 o 
 -17  13  16     1187.06     4270.84   1654.52 o 
 -15  13  16     3341.02     2544.64   1347.08 o 
 -13  13  16    24167.24    25506.55   1795.32 o 
 -11  13  16    13308.52    13033.80   1531.94 o 
  -9  13  16       13.60     -406.17    907.51 o 
  -7  13  16     8839.13     8843.68    975.23 o 
  -5  13  16    19576.65    21820.24   1437.33 o 
  -3  13  16      503.84     -378.04    725.47 o 
  -1  13  16    15360.67    15620.72   1607.75 o 
   1  13  16       30.09      256.85    843.71 o 
   3  13  16    10116.56     8732.53    952.37 o 
   5  13  16     1587.29     1105.05    863.21 o 
   7  13  16       85.51     -444.58   1052.13 o 
   9  13  16      243.82     -925.54   1097.62 o 
  11  13  16    17085.09    16257.88   2027.78 o 
  13  13  16     9768.52    12018.93   1817.10 o 
 -16  14  16    24182.02    24352.52   2311.23 o 
 -14  14  16    18042.38    18818.29   2374.55 o 
 -12  14  16    34107.02    38778.23   2573.61 o 
 -10  14  16    11155.14     9841.91   2695.83 o 
  -8  14  16        0.33     -463.09   1249.76 o 
  -6  14  16    10964.67    13654.92   1812.37 o 
  -4  14  16     1661.21     1801.06   1035.79 o 
  -2  14  16    19978.70    19811.26   1639.54 o 
   0  14  16      160.76      518.11    765.81 o 
   2  14  16      783.21     -308.00    799.08 o 
   4  14  16      145.52     -827.31    827.31 o 
   6  14  16      183.30      695.97    933.84 o 
   8  14  16     9927.04    10095.60   1542.18 o 
  10  14  16    21860.90    24005.90   1993.40 o 
 -13  15  16     3366.24     1994.81   1343.08 o 
 -11  15  16     2093.19     3394.32   1639.04 o 
  -9  15  16     2573.98     -891.36   1748.27 o 
  -7  15  16     7579.27     7999.69   3510.66 o 
  -5  15  16    10244.25    10952.85   1498.33 o 
  -3  15  16    10416.14    15066.08   1588.31 o 
  -1  15  16    41667.74    44444.29   3182.80 o 
   1  15  16     3178.93     3920.15   1025.50 o 
   3  15  16     3130.14     2264.80   1287.42 o 
   5  15  16     3696.56     4217.87   1282.39 o 
   7  15  16      331.41      -34.59   1345.35 o 
   9  15  16     2008.80     6727.08   4268.13 o 
 -10  16  16     1434.70     6637.76   3122.72 o 
  -8  16  16       21.40     -936.52   4584.26 o 
  -6  16  16    18584.63    19530.19   2792.93 o 
  -4  16  16       15.04      747.23   1743.71 o 
  -2  16  16     4902.54     3220.05   1370.00 o 
   0  16  16     4641.13     1654.55   1242.97 o 
   2  16  16      334.16    -1413.79   1413.95 o 
   4  16  16    41158.75    40155.14   3000.12 o 
 -29   1  17     1334.01     1321.54   1417.78 o 
 -27   1  17    72642.88    73785.69   3109.74 o 
 -25   1  17     9632.22     9249.88   1147.30 o 
 -23   1  17     7469.87     8029.77    924.35 o 
 -21   1  17     9709.49     8435.29   1028.54 o 
 -19   1  17    16431.37    15933.39    933.83 o 
 -17   1  17    95451.01    97175.41   3120.20 o 
 -15   1  17      824.15      675.64    498.31 o 
 -13   1  17    11742.91    12769.12    741.50 o 
 -11   1  17    74904.11    75221.67   1532.76 o 
  -9   1  17    19569.06    19575.93    632.14 o 
  -7   1  17      277.13       46.47    237.77 o 
  -5   1  17    45821.67    49152.24    803.52 o 
  -3   1  17   883603.25   900784.50   9338.68 o 
  -1   1  17   288758.59   288964.50   3049.07 o 
   1   1  17   163013.98   168120.89   2025.71 o 
   3   1  17    10617.01    10355.43    310.54 o 
   5   1  17     5896.73     5621.83    219.35 o 
   7   1  17   176761.11   176497.94   2201.70 o 
   9   1  17    44493.59    45473.93    769.27 o 
  11   1  17     1776.37     1684.80    269.19 o 
  13   1  17    28421.71    27375.77    933.85 o 
  15   1  17     3528.23     3414.69    585.13 o 
  17   1  17    25365.38    27574.15   1552.52 o 
  19   1  17       26.57      562.56    690.27 o 
  21   1  17    21114.93    25453.07   1422.63 o 
  23   1  17    32378.38    33579.41   2822.01 o 
 -28   2  17     1097.31    -1542.33   1542.33 o 
 -26   2  17      385.39     -169.18    950.83 o 
 -24   2  17       10.25     -759.29    759.29 o 
 -22   2  17     3626.92     4130.23    742.58 o 
 -20   2  17    14499.40    13049.53    950.04 o 
 -18   2  17    42623.11    38535.27   1553.27 o 
 -16   2  17    89971.75    90604.52   2388.88 o 
 -14   2  17     8314.89     6971.31    636.50 o 
 -12   2  17   186837.83   183834.69   2963.80 o 
 -10   2  17      218.47       60.12    387.35 o 
  -8   2  17     2834.40     2785.59    294.89 o 
  -6   2  17        2.39      -21.39    237.20 o 
  -4   2  17    17443.98    17704.63    404.61 o 
  -2   2  17     4199.14     4032.65    236.07 o 
   0   2  17     3302.89     2829.29    189.83 o 
   2   2  17     5777.28     5425.48    218.83 o 
   4   2  17    29644.96    30313.52    506.93 o 
   6   2  17     2862.15     2190.33    269.75 o 
   8   2  17   166745.86   167690.53   2142.25 o 
  10   2  17      179.75      376.29    248.46 o 
  12   2  17    77445.34    80618.95   1539.13 o 
  14   2  17     1237.91     1674.32    418.74 o 
  16   2  17     8091.04     9282.04    758.31 o 
  18   2  17      482.81    -1130.56   1414.86 o 
  20   2  17      434.96     1012.46    803.38 o 
  22   2  17     1626.37     1891.10   1475.99 o 
 -29   3  17       55.03      132.60   1334.18 o 
 -27   3  17       63.56     -976.19    976.19 o 
 -25   3  17       41.73     1296.76    982.81 o 
 -23   3  17     8103.94     8199.88    919.66 o 
 -21   3  17    42429.70    41888.14   1598.08 o 
 -19   3  17    13765.58    13921.46   1039.48 o 
 -17   3  17   130269.70   121121.30   4572.40 o 
 -15   3  17     8061.78     8012.19    595.58 o 
 -13   3  17    65205.36    61241.18   1741.74 o 
 -11   3  17   166809.91   164515.02   3135.24 o 
  -9   3  17    33632.32    32039.06    787.03 o 
  -7   3  17   499875.72   492676.03   6706.48 o 
  -5   3  17     1767.85     1551.06    220.79 o 
  -3   3  17     5992.13     6066.12    246.96 o 
  -1   3  17      647.33      814.03    167.79 o 
   1   3  17    16873.62    18374.50    398.54 o 
   3   3  17   128541.45   124192.04   1471.78 o 
   5   3  17     5092.94     6441.24    338.86 o 
   7   3  17   264735.31   272836.91   3471.19 o 
   9   3  17    18992.98    17388.79    523.12 o 
  11   3  17      138.10      184.27    273.17 o 
  13   3  17    93252.13    94289.54   1907.11 o 
  15   3  17      944.32     1691.72    546.77 o 
  17   3  17   143679.03   152162.25   4223.66 o 
  19   3  17     7583.88     8416.36   1627.97 o 
  21   3  17     4058.49     4894.00   1563.38 o 
  23   3  17      161.58     1378.36   2035.14 o 
 -28   4  17      419.84      327.85   1342.47 o 
 -26   4  17     4685.99     3474.48   1811.96 o 
 -24   4  17     3817.18     2662.21   1153.84 o 
 -22   4  17    66061.10    65213.47   2478.82 o 
 -20   4  17      210.72      272.23    699.79 o 
 -18   4  17    44387.67    49761.75   2356.52 o 
 -16   4  17      105.37      117.41    395.45 o 
 -14   4  17        8.28      583.07    407.94 o 
 -12   4  17    36021.61    35844.58   1065.60 o 
 -10   4  17    41389.29    42120.40   1090.03 o 
  -8   4  17    59937.44    60305.09   1122.51 o 
  -6   4  17    90818.63    94335.90   1561.27 o 
  -4   4  17     8648.90     9024.32    384.60 o 
  -2   4  17     4784.86     5805.30    259.85 o 
   0   4  17      316.26      350.54    218.85 o 
   2   4  17   219116.05   221498.38   2887.92 o 
   4   4  17    32699.91    32938.96    644.56 o 
   6   4  17   142978.86   145414.30   1667.93 o 
   8   4  17    10756.96    11153.60    352.67 o 
  10   4  17      436.62      621.01    233.89 o 
  12   4  17    10660.43    10801.69    515.27 o 
  14   4  17    19715.80    16878.29    997.21 o 
  16   4  17      168.60      328.48    783.04 o 
  18   4  17    30714.99    29523.12   1779.34 o 
  20   4  17        5.39    -1242.22   1242.22 o 
  22   4  17     1003.24     1264.88   1512.64 o 
 -27   5  17    34064.63    32387.96   2135.72 o 
 -25   5  17    20150.75    22443.78   1611.62 o 
 -23   5  17     2211.09     2515.82    792.42 o 
 -21   5  17      956.21      404.21    908.31 o 
 -19   5  17    16135.65    15548.04   1360.24 o 
 -17   5  17    39289.38    41093.90   1881.02 o 
 -15   5  17       72.02      -87.35    434.50 o 
 -13   5  17     2874.11     1090.60    447.60 o 
 -11   5  17    21364.02    22374.08   1098.45 o 
  -9   5  17     8261.67     7545.90    844.40 o 
  -7   5  17        1.91      385.84    415.31 o 
  -5   5  17     5274.09     4308.07    452.16 o 
  -3   5  17   184948.59   188343.31   2841.39 o 
  -1   5  17   181216.33   182295.42   2263.43 o 
   1   5  17     3446.09     3605.25    266.39 o 
   3   5  17    24967.82    25126.37    545.34 o 
   5   5  17    55071.42    57768.44    921.64 o 
   7   5  17    44980.93    41189.58    658.71 o 
   9   5  17     7330.43     4300.92    584.63 o 
  11   5  17     3122.94     3319.48    457.61 o 
  13   5  17     7039.59     6180.12    763.60 o 
  15   5  17       13.46     -509.33    559.60 o 
  17   5  17     3297.80     1995.65   1073.63 o 
  19   5  17     1303.07     1312.95   1238.89 o 
  21   5  17    13979.15    11728.51   1592.55 o 
 -26   6  17     8668.63    10275.52   1699.06 o 
 -24   6  17     8011.89     6184.50   1218.65 o 
 -22   6  17    22037.25    22601.83   1513.71 o 
 -20   6  17      168.00     -652.84    766.56 o 
 -18   6  17     2892.03     1217.16    594.06 o 
 -16   6  17    25682.45    23357.51   1231.54 o 
 -14   6  17      221.80      136.03    464.06 o 
 -12   6  17    37242.36    35609.02   1189.95 o 
 -10   6  17        0.64      -67.01    262.62 o 
  -8   6  17    31597.29    30187.14   1162.16 o 
  -6   6  17     5195.51     5927.76    583.11 o 
  -4   6  17   112162.28   114938.72   1958.51 o 
  -2   6  17     4642.89     4554.17    438.93 o 
   0   6  17    81558.44    81618.54   1107.46 o 
   2   6  17    52320.95    54781.23    922.54 o 
   4   6  17    71955.36    71275.74   1080.80 o 
   6   6  17    18335.57    18867.16    418.88 o 
   8   6  17      439.67       38.99    364.04 o 
  10   6  17      510.92      288.66    517.48 o 
  12   6  17    16347.08    16718.57    902.92 o 
  14   6  17     2689.68     1230.75    682.45 o 
  16   6  17      494.39     1012.31   1254.35 o 
  18   6  17     7349.97     8365.94   2323.78 o 
  20   6  17     9338.84     9330.06   1769.91 o 
 -27   7  17    15337.43    15038.34   2181.47 o 
 -25   7  17     3442.94     5853.66   2238.53 o 
 -23   7  17     3638.94     1968.61   1592.59 o 
 -21   7  17     1024.98     2343.61   1176.99 o 
 -19   7  17     1613.98     2120.45    699.74 o 
 -17   7  17     9502.10     9185.68   1019.27 o 
 -15   7  17    37010.84    39386.43   1666.21 o 
 -13   7  17    17249.29    16210.07    797.33 o 
 -11   7  17      646.77       86.80    308.87 o 
  -9   7  17     1909.85     1311.22    437.01 o 
  -7   7  17      617.30      586.13    455.00 o 
  -5   7  17      566.12      378.28    435.26 o 
  -3   7  17   135521.09   130864.42   2182.76 o 
  -1   7  17    51515.84    50576.35    871.66 o 
   1   7  17    13407.11    12198.52    447.08 o 
   3   7  17    33901.37    30931.73    815.93 o 
   5   7  17      191.97      210.19    177.69 o 
   7   7  17     7159.77     6884.19    510.04 o 
   9   7  17    48542.74    48125.31   1462.94 o 
  11   7  17    12209.54    16646.68   1113.38 o 
  13   7  17        9.09     -149.74    680.00 o 
  15   7  17     3895.20     3432.89    917.54 o 
  17   7  17        7.65     -847.65    934.19 o 
  19   7  17      318.29     -610.54   1294.82 o 
  21   7  17    14130.68    15560.72   2224.78 o 
 -26   8  17      601.25     1576.98   1611.91 o 
 -24   8  17      416.81     2046.48   1326.54 o 
 -22   8  17     1815.77     3084.39   1164.48 o 
 -20   8  17    11052.22    13160.41   1711.35 o 
 -18   8  17    16103.43    13601.48   1535.90 o 
 -16   8  17    96290.59   103260.20   2478.63 o 
 -14   8  17    32351.60    32652.56   1575.10 o 
 -12   8  17   108788.22   113457.91   2370.73 o 
 -10   8  17     7378.34     5856.58    485.87 o 
  -8   8  17        2.97      473.82    393.07 o 
  -6   8  17    30743.01    33915.93   1433.48 o 
  -4   8  17     8366.74     8919.49    654.51 o 
  -2   8  17    23030.18    21751.59    454.94 o 
   0   8  17        2.97       77.92    316.47 o 
   2   8  17     3712.16     3413.11    380.43 o 
   4   8  17     5590.99     5283.62    435.28 o 
   6   8  17      677.16      690.81    407.50 o 
   8   8  17    99193.44   104093.92   2516.15 o 
  10   8  17      124.09      448.87    585.87 o 
  12   8  17    84387.71    88851.70   2463.38 o 
  14   8  17     1823.02     2073.48    852.17 o 
  16   8  17     8777.56     7495.30   1072.04 o 
  18   8  17     4291.06     2401.40   1689.14 o 
  20   8  17      460.93    -1154.67   1563.81 o 
 -25   9  17      119.63      780.69   1751.55 o 
 -23   9  17     9524.22     8791.70   1753.15 o 
 -21   9  17     1197.54     1526.41   1318.27 o 
 -19   9  17     4065.37     3473.62   1093.25 o 
 -17   9  17     3175.13     3431.93    743.74 o 
 -15   9  17     7721.37     7344.04    885.50 o 
 -13   9  17    36242.44    37952.14   1932.84 o 
 -11   9  17     5480.65     6048.83    679.49 o 
  -9   9  17     5140.64     4994.37    659.45 o 
  -7   9  17    87891.16    91843.70   2454.83 o 
  -5   9  17    25395.21    25845.04    986.69 o 
  -3   9  17     2896.85     2247.77    600.17 o 
  -1   9  17     3581.22     3118.00    453.22 o 
   1   9  17    13610.82    13572.52    717.11 o 
   3   9  17     8716.33     8392.58    733.90 o 
   5   9  17     6131.44     6646.97    327.60 o 
   7   9  17    20514.80    20537.14   1138.24 o 
   9   9  17    16680.70    16024.90   1106.18 o 
  11   9  17    12178.54    10314.99   1132.08 o 
  13   9  17     7112.67     6226.44    936.27 o 
  15   9  17     2266.30     1752.05    987.06 o 
  17   9  17    20097.32    19760.32   1848.10 o 
  19   9  17    16817.68    17559.30   2812.39 o 
 -24  10  17     8604.21     6320.99   1950.08 o 
 -22  10  17    29043.97    28098.43   1963.78 o 
 -20  10  17      610.68      205.44   1159.70 o 
 -18  10  17    10956.23    10802.99   1401.09 o 
 -16  10  17      314.93      146.27    848.11 o 
 -14  10  17     5037.09     2913.94    930.27 o 
 -12  10  17     1864.55     1096.12    617.35 o 
 -10  10  17    23759.95    24251.92   1244.04 o 
  -8  10  17    45689.73    44538.62   1725.70 o 
  -6  10  17    88525.99    88543.67   2586.85 o 
  -4  10  17      134.94     1114.32    535.59 o 
  -2  10  17      244.38     -290.23    637.79 o 
   0  10  17     9236.65     8073.08    860.05 o 
   2  10  17    89638.05    93054.09   2183.03 o 
   4  10  17    16421.23    13745.71    841.76 o 
   6  10  17    53837.07    53805.12   1748.90 o 
   8  10  17     1216.80      503.25    710.27 o 
  10  10  17      281.03      534.91    698.13 o 
  12  10  17     1666.27     1568.52    803.68 o 
  14  10  17     3572.07     3440.01   1075.84 o 
  16  10  17       24.52     -139.54   1084.76 o 
  18  10  17    24693.14    21635.49   2652.13 o 
 -21  11  17    12826.79    12253.86   1875.63 o 
 -19  11  17    13927.16    15976.59   1696.24 o 
 -17  11  17      884.48      503.09   1244.05 o 
 -15  11  17       12.49       61.28    893.49 o 
 -13  11  17     1639.86     1142.87    977.24 o 
 -11  11  17     7335.46     7235.79    900.92 o 
  -9  11  17    37727.98    39235.55   1697.37 o 
  -7  11  17      344.74      299.54    705.64 o 
  -5  11  17    40101.22    39847.37   2042.93 o 
  -3  11  17     6036.47     5552.94    974.93 o 
  -1  11  17    23268.57    20952.73   1921.19 o 
   1  11  17    19420.36    17820.95   1142.46 o 
   3  11  17    16855.40    15668.18   1238.10 o 
   5  11  17    62263.95    61644.12   1905.51 o 
   7  11  17      635.67      833.85    741.06 o 
   9  11  17     1514.31      275.62    853.98 o 
  11  11  17      887.00      -15.33    972.47 o 
  13  11  17       74.12     2117.77   1202.99 o 
  15  11  17     5707.93     8287.95   1640.88 o 
 -20  12  17     5630.75     3876.41   1546.32 o 
 -18  12  17      490.15      653.86   1309.20 o 
 -16  12  17     1954.82     1952.43   1339.98 o 
 -14  12  17       33.53     1559.84   1040.69 o 
 -12  12  17     5152.02     6984.02   1186.42 o 
 -10  12  17    11207.27     9711.67    960.61 o 
  -8  12  17    26006.18    26157.43   1450.02 o 
  -6  12  17     1538.64     1806.65    692.27 o 
  -4  12  17    44097.46    42232.24   1717.37 o 
  -2  12  17      375.59     -100.48    712.51 o 
   0  12  17    31078.84    30766.84   1671.58 o 
   2  12  17    11646.33    12525.10   1168.51 o 
   4  12  17    25219.56    23090.85   1401.80 o 
   6  12  17     1561.17     2559.26    905.77 o 
   8  12  17      219.28     -555.74    948.09 o 
  10  12  17       95.75     -504.01   1041.31 o 
  12  12  17     4845.86     2574.59   1182.05 o 
  14  12  17     5635.82     5647.56   1567.08 o 
 -19  13  17     6006.95     5307.19   1653.92 o 
 -17  13  17       12.37     -584.86   1064.33 o 
 -15  13  17    48104.25    49417.52   2618.46 o 
 -13  13  17     8267.57     8239.04   1635.46 o 
 -11  13  17    15005.83    15372.69   1464.72 o 
  -9  13  17     3059.77     2922.74    990.72 o 
  -7  13  17     1539.78     1248.32    744.07 o 
  -5  13  17    17369.53    17578.57   1895.17 o 
  -3  13  17     9047.34     9777.38   1132.51 o 
  -1  13  17     5066.24     2411.97   1123.06 o 
   1  13  17     2894.67     3958.91   1006.23 o 
   3  13  17     3080.21     2061.47    845.15 o 
   5  13  17      125.79     -957.05    957.05 o 
   7  13  17     5738.85     2849.27   1307.58 o 
   9  13  17    19019.71    22202.64   1847.26 o 
  11  13  17    27377.93    31159.00   2478.92 o 
  13  13  17    11420.35    10593.57   1681.36 o 
 -16  14  17     7886.68    10621.12   1864.43 o 
 -14  14  17     3792.94     2396.56   1515.91 o 
 -12  14  17    21573.48    22591.55   2218.93 o 
 -10  14  17       49.24       66.48   1111.65 o 
  -8  14  17      247.60      741.48   1178.23 o 
  -6  14  17     4756.92     4574.34   1073.28 o 
  -4  14  17     1233.84      289.22   2095.87 o 
  -2  14  17     3329.92     4206.31   1283.77 o 
   0  14  17     6973.61     4008.58   1413.93 o 
   2  14  17     1052.61     1041.88    913.27 o 
   4  14  17       17.67      400.01   1207.71 o 
   6  14  17     3030.86     2066.26   1061.23 o 
   8  14  17     9876.97     9873.44   1515.32 o 
  10  14  17      630.95     1301.19   1330.90 o 
 -13  15  17     2504.46     5783.43   3123.60 o 
 -11  15  17      630.54     2407.81   3791.76 o 
  -9  15  17      643.27       82.67   2148.08 o 
  -7  15  17     2807.69     4480.37   2278.89 o 
  -5  15  17    23897.68    28219.51   2287.32 o 
  -3  15  17     1455.48     2069.47   1258.86 o 
  -1  15  17     5109.01     2527.97   1333.54 o 
   1  15  17     8698.00     6744.76   1429.62 o 
   3  15  17        0.36     1503.46   1581.68 o 
   5  15  17     2660.12     2600.53   1309.63 o 
   7  15  17      348.14     -637.81   1743.30 o 
  -8  16  17      349.63     1472.92   2900.30 o 
  -6  16  17     8192.65     5079.03   3261.08 o 
  -4  16  17     6923.76     5260.31   2127.94 o 
  -2  16  17      631.55     1520.46   1105.01 o 
   0  16  17    15343.99    12796.66   2626.86 o 
   2  16  17     9625.35     7725.50   2019.00 o 
 -28   0  18     4158.88     2920.91   2476.11 o 
 -26   0  18   119924.15   137246.27   5361.42 o 
 -24   0  18    17837.30    20126.00   2086.96 o 
 -22   0  18     2961.64     3040.20   1369.74 o 
 -20   0  18    30987.94    30407.84   1732.40 o 
 -18   0  18    15215.84    14607.64   1253.88 o 
 -16   0  18     4472.47     3896.12    860.81 o 
 -14   0  18     4222.60     3673.12    963.19 o 
 -12   0  18    48705.78    51415.25   2110.18 o 
 -10   0  18     4523.67     3897.36    633.75 o 
  -8   0  18    20314.58    24406.43    915.21 o 
  -6   0  18   207380.94   202853.34   4888.72 o 
  -4   0  18     7824.63     8215.27    451.86 o 
  -2   0  18  1195305.13  1097317.25  89885.03 o 
   0   0  18   282842.72   278814.22   6430.05 o 
   2   0  18    85499.73    84506.38   1509.33 o 
   4   0  18      210.82      182.86    199.12 o 
   6   0  18     2587.75     2691.79    326.24 o 
   8   0  18   106165.68   100248.23   1851.51 o 
  10   0  18    29514.10    30551.93   1167.93 o 
  12   0  18       36.70     1095.19    617.57 o 
  14   0  18    19107.01    19365.79   1749.64 o 
  16   0  18     2931.61     3238.84    860.99 o 
  18   0  18    11870.65    12907.19   2426.76 o 
  20   0  18     4628.38     1631.71   1080.86 o 
  22   0  18    44865.71    43034.09   4925.78 o 
 -29   1  18     1142.22     2976.50   1304.50 o 
 -27   1  18     1019.60    -1049.23   1049.23 o 
 -25   1  18     2136.98     2344.95    821.38 o 
 -23   1  18        7.36     -149.20    595.39 o 
 -21   1  18    26109.71    26968.41   1237.88 o 
 -19   1  18     6231.36     7641.25    728.45 o 
 -17   1  18    32487.54    32634.84   1407.79 o 
 -15   1  18    79200.06    81975.37   1761.27 o 
 -13   1  18     2956.06     3041.17    462.41 o 
 -11   1  18   126425.36   124676.38   3639.94 o 
  -9   1  18     6483.92     6203.43    414.14 o 
  -7   1  18     4913.10     3306.62    376.82 o 
  -5   1  18     9689.37    10465.54    473.78 o 
  -3   1  18    30857.02    33092.86    655.20 o 
  -1   1  18    34707.34    33096.65    680.77 o 
   1   1  18     2092.78     1642.19    318.60 o 
   3   1  18    70384.73    62600.88    845.22 o 
   5   1  18    57035.85    58840.21    760.93 o 
   7   1  18    28592.81    26287.51    543.20 o 
   9   1  18    73219.13    73017.45   1187.97 o 
  11   1  18      140.53     -209.46    275.19 o 
  13   1  18    68862.90    73670.35   1875.40 o 
  15   1  18     3734.86     2399.22    603.38 o 
  17   1  18     3883.91     3548.11    729.68 o 
  19   1  18      392.14     -619.63    884.77 o 
  21   1  18      247.51      832.79   1363.72 o 
  23   1  18     1010.74       84.77   2090.05 o 
 -28   2  18      984.95     1405.78   1192.52 o 
 -26   2  18     5138.92     4494.47   1141.04 o 
 -24   2  18      633.82     1403.50    814.87 o 
 -22   2  18    20543.69    20652.10   1172.34 o 
 -20   2  18    42060.59    41630.48   1381.05 o 
 -18   2  18        9.69      622.17    495.67 o 
 -16   2  18    17812.82    16756.48    827.18 o 
 -14   2  18       59.19      399.07    377.49 o 
 -12   2  18   255486.20   258114.86   4289.36 o 
 -10   2  18   114658.91   113215.02   2235.32 o 
  -8   2  18     2890.56     3357.40    357.01 o 
  -6   2  18    22196.62    21061.08    685.55 o 
  -4   2  18     8874.21     9530.95    320.97 o 
  -2   2  18    30023.70    34216.23    573.94 o 
   0   2  18      793.16      602.93    168.81 o 
   2   2  18     4353.77     4189.60    205.73 o 
   4   2  18   199100.94   202383.83   2108.97 o 
   6   2  18     9098.34     8973.90    347.53 o 
   8   2  18    59181.96    61801.46   1051.97 o 
  10   2  18     7719.51     6467.84    378.53 o 
  12   2  18    48020.13    46652.31   1091.98 o 
  14   2  18   111146.51   122385.38   2687.07 o 
  16   2  18     6108.19     6211.58    962.83 o 
  18   2  18    32891.15    32607.14   1591.76 o 
  20   2  18      693.32     -335.75   1334.48 o 
  22   2  18     2465.81     3582.62   1403.07 o 
 -29   3  18      486.20        6.40   1382.78 o 
 -27   3  18      131.68     1158.57    963.47 o 
 -25   3  18     1924.29     1648.62   1037.74 o 
 -23   3  18     1783.65     1144.26    839.37 o 
 -21   3  18     2847.96     1674.45    748.25 o 
 -19   3  18     8212.69     6947.90    772.90 o 
 -17   3  18     5980.43     5978.08    660.82 o 
 -15   3  18     1828.75     1664.36    448.03 o 
 -13   3  18     3535.34     4273.30    448.50 o 
 -11   3  18     5780.95     5579.78   1671.01 o 
  -9   3  18    31497.39    29929.68    694.51 o 
  -7   3  18     5688.11     4741.47    356.42 o 
  -5   3  18    36126.26    35901.04    951.05 o 
  -3   3  18     3107.01     2122.58    194.22 o 
  -1   3  18     6310.16     6305.53    286.49 o 
   1   3  18    38180.28    41323.13    650.54 o 
   3   3  18     5388.59     4968.97    283.85 o 
   5   3  18     2027.05     1804.86    190.35 o 
   7   3  18     1886.85     1611.30    263.93 o 
   9   3  18    23305.02    22247.13    547.80 o 
  11   3  18     3146.50     2955.04    424.36 o 
  13   3  18     3561.87     3050.28    549.37 o 
  15   3  18    10256.05    10837.34    788.16 o 
  17   3  18      445.97      421.25    778.22 o 
  19   3  18     7871.17     7688.70   1442.62 o 
  21   3  18      201.06     2298.04   1561.24 o 
 -28   4  18      144.58      704.63   1167.64 o 
 -26   4  18     2462.65     1657.61   1139.02 o 
 -24   4  18     1809.52     1065.49   1473.33 o 
 -22   4  18    33508.77    32406.08   1529.43 o 
 -20   4  18    45278.03    47198.32   1939.67 o 
 -18   4  18     8837.45    11154.93   1002.06 o 
 -16   4  18     6331.38     6565.84   1126.66 o 
 -14   4  18     6575.49     5164.59    575.58 o 
 -12   4  18   164499.41   166273.81   3321.40 o 
 -10   4  18   234255.75   240113.56   4487.06 o 
  -8   4  18      793.73     1508.26    321.41 o 
  -6   4  18    45290.78    46991.11   1017.17 o 
  -4   4  18     1197.57     1665.30    381.69 o 
  -2   4  18     4143.17     4550.14    295.93 o 
   0   4  18      308.47       86.65    208.30 o 
   2   4  18    85401.84    85846.13   1190.94 o 
   4   4  18   162598.36   169244.38   2082.48 o 
   6   4  18    21935.13    22224.11    569.11 o 
   8   4  18    64162.53    63858.24   1145.60 o 
  10   4  18     6877.95     5942.40    364.13 o 
  12   4  18    28331.05    28310.22    826.40 o 
  14   4  18    95511.61    99045.15   2503.72 o 
  16   4  18     1347.60     1386.20    978.19 o 
  18   4  18    24997.97    24962.11   2345.40 o 
  20   4  18     1126.05      470.45   1208.55 o 
  22   4  18     1805.35     2568.86   2009.44 o 
 -27   5  18      122.38    -1519.76   1519.76 o 
 -25   5  18    30080.42    31470.48   1946.12 o 
 -23   5  18      531.32     -746.49   1009.89 o 
 -21   5  18    26591.58    29949.89   1935.52 o 
 -19   5  18     4207.86     4402.01   1027.20 o 
 -17   5  18     7208.30     5773.32    723.39 o 
 -15   5  18     6541.93     8205.72    875.02 o 
 -13   5  18     1245.68     1074.11    473.48 o 
 -11   5  18    68867.88    67814.13   1878.60 o 
  -9   5  18      849.78     1523.19    376.32 o 
  -7   5  18   198905.34   202402.16   3889.72 o 
  -5   5  18      810.57      586.10    371.48 o 
  -3   5  18    38390.88    36771.39    892.66 o 
  -1   5  18    92209.17    91455.14   1244.58 o 
   1   5  18     2213.18     2189.03    298.79 o 
   3   5  18   225332.03   221217.89   2739.84 o 
   5   5  18    56144.39    54463.97    849.84 o 
   7   5  18    66804.23    65276.11   1411.83 o 
   9   5  18     3791.85     3702.57    244.29 o 
  11   5  18     1200.07      560.79    511.54 o 
  13   5  18     3933.53     4216.73    695.86 o 
  15   5  18    12137.76    11363.60   1377.00 o 
  17   5  18    14467.41    15601.94   1482.27 o 
  19   5  18    12480.43    11089.49   1433.27 o 
  21   5  18     4448.85     5386.47   2007.44 o 
 -26   6  18    43798.91    45587.89   3088.17 o 
 -24   6  18    12041.82    10991.43   1346.67 o 
 -22   6  18     1610.75     1386.80   1132.76 o 
 -20   6  18      797.60     1380.35    828.44 o 
 -18   6  18      399.26     -153.86    512.05 o 
 -16   6  18     5911.90     4549.16    877.69 o 
 -14   6  18      268.74     -276.06    678.81 o 
 -12   6  18     1679.03     1079.51    387.25 o 
 -10   6  18     2796.89     2221.94    362.59 o 
  -8   6  18    55417.45    58454.94   1648.73 o 
  -6   6  18   198714.02   204063.86   3474.67 o 
  -4   6  18     2225.73     1358.73    366.91 o 
  -2   6  18   391807.81   391021.47   7648.60 o 
   0   6  18   217587.66   223818.92   2766.59 o 
   2   6  18     7633.42     7471.33    428.41 o 
   4   6  18      938.58      824.93    220.13 o 
   6   6  18      576.62      313.50    192.19 o 
   8   6  18     1785.09     1970.29    531.04 o 
  10   6  18    11262.26    12472.64    846.20 o 
  12   6  18     1195.03      339.46    504.41 o 
  14   6  18     1736.29     2461.36    871.67 o 
  16   6  18     1217.96      445.39    832.68 o 
  18   6  18    28269.66    27319.64   1967.00 o 
  20   6  18     3331.42     1992.37   1400.08 o 
 -27   7  18     2818.94     2985.37   2230.98 o 
 -25   7  18     6051.57     4905.16   1939.80 o 
 -23   7  18        2.87      299.34   1405.23 o 
 -21   7  18     3662.16     4757.28   1268.87 o 
 -19   7  18    13539.40    13680.71   1290.83 o 
 -17   7  18    56679.88    54857.34   2584.14 o 
 -15   7  18    89369.62    92290.31   2387.51 o 
 -13   7  18    12528.26    10505.77    737.88 o 
 -11   7  18    30949.11    28182.32    949.97 o 
  -9   7  18     3138.20     2679.38    774.44 o 
  -7   7  18    54494.35    51227.05   1550.85 o 
  -5   7  18      344.86       81.60    482.20 o 
  -3   7  18    57973.94    58368.06   1261.35 o 
  -1   7  18     4050.19     4594.82    430.62 o 
   1   7  18     6393.30     6336.99    382.21 o 
   3   7  18     2089.55     1758.83    411.48 o 
   5   7  18     7068.46     7254.75    323.97 o 
   7   7  18    16611.47    17634.84    836.03 o 
   9   7  18   181325.41   184504.70   3330.46 o 
  11   7  18      711.02      -97.70    666.83 o 
  13   7  18    53876.02    53303.63   1866.95 o 
  15   7  18       24.58     -783.56    783.56 o 
  17   7  18      805.12     -548.65   1745.90 o 
  19   7  18     1980.67     1092.72   1709.88 o 
 -26   8  18       62.98     1455.14   1494.30 o 
 -24   8  18       74.05    -1264.63   1264.63 o 
 -22   8  18     3284.36     3543.81   1595.46 o 
 -20   8  18    17999.44    18253.17   1577.71 o 
 -18   8  18    26585.00    28040.61   1621.18 o 
 -16   8  18       36.48     -161.84    634.35 o 
 -14   8  18    26536.82    27057.77   1365.33 o 
 -12   8  18    65045.29    70174.02   2110.45 o 
 -10   8  18    17000.39    15230.73   1334.17 o 
  -8   8  18      623.73      612.24    423.00 o 
  -6   8  18     1565.00     1940.22    471.78 o 
  -4   8  18     1653.92     2304.18    575.77 o 
  -2   8  18    20481.28    21326.70    879.74 o 
   0   8  18       97.00      391.73    345.12 o 
   2   8  18     1139.43      785.47    377.67 o 
   4   8  18    26448.84    27842.36    930.73 o 
   6   8  18    20999.76    21430.23   1215.73 o 
   8   8  18      822.96     1681.97    656.85 o 
  10   8  18    43726.30    45702.20   1511.41 o 
  12   8  18    42464.91    45351.99   1737.58 o 
  14   8  18     9498.35    10385.59   1202.07 o 
  16   8  18      505.50     -789.57    962.22 o 
  18   8  18     2315.55     2923.16   1531.82 o 
 -25   9  18     2077.74     2067.47   1319.34 o 
 -23   9  18    17721.39    18663.82   2146.37 o 
 -21   9  18     4174.85     2666.91   1258.11 o 
 -19   9  18     6851.83     4400.01   1347.12 o 
 -17   9  18    11008.55    10872.27   1149.60 o 
 -15   9  18    19235.59    19190.40   1120.63 o 
 -13   9  18    25810.51    26868.18   1343.88 o 
 -11   9  18      955.88     1367.45    606.27 o 
  -9   9  18    45086.44    45149.87   1951.36 o 
  -7   9  18    26939.86    25505.34   1113.78 o 
  -5   9  18    80482.95    83325.66   2096.87 o 
  -3   9  18     8528.60     7490.90    757.37 o 
  -1   9  18    11020.57    11269.98    963.98 o 
   1   9  18    40388.55    40610.83   1341.88 o 
   3   9  18    43891.18    43483.34   1495.58 o 
   5   9  18    14798.66    14528.88    693.59 o 
   7   9  18     1792.85     1814.09    642.00 o 
   9   9  18    35873.52    38928.90   1451.90 o 
  11   9  18    11911.68    13120.79   1235.57 o 
  13   9  18    10384.96    11483.31   1123.96 o 
  15   9  18    20063.35    19600.15   1408.89 o 
  17   9  18      347.99     -478.59   1033.62 o 
 -24  10  18     5040.79     5495.77   1614.20 o 
 -22  10  18    15133.36    12387.04   1938.86 o 
 -20  10  18       55.47    -1157.79   1157.79 o 
 -18  10  18     3464.95     2996.54   1181.36 o 
 -16  10  18      361.70      279.90    735.01 o 
 -14  10  18     3122.28     2858.51    893.92 o 
 -12  10  18     1416.36      977.20    667.98 o 
 -10  10  18    59582.95    58695.35   1862.89 o 
  -8  10  18    24946.92    24716.78   1202.68 o 
  -6  10  18    12853.95    11973.81   1088.53 o 
  -4  10  18    10613.75    11355.46   1385.04 o 
  -2  10  18    10356.73    11254.15   1140.34 o 
   0  10  18    10131.83    10723.38    980.29 o 
   2  10  18    95166.90    94416.09   2484.64 o 
   4  10  18     7679.01     7205.20    894.35 o 
   6  10  18    11347.20    12551.99   1083.05 o 
   8  10  18      928.75      251.88    760.07 o 
  10  10  18       79.73     -842.18    842.18 o 
  12  10  18     3320.72     2644.85   1043.54 o 
  14  10  18    21471.18    19450.33   1696.08 o 
  16  10  18    10129.24    12857.24   1933.99 o 
 -21  11  18    16795.77    15938.42   1989.21 o 
 -19  11  18     3458.23     2857.81   1349.47 o 
 -17  11  18      126.29      535.10   1366.28 o 
 -15  11  18        6.49      629.27    921.93 o 
 -13  11  18      113.58     -947.21    947.21 o 
 -11  11  18    21528.35    21496.43   1382.52 o 
  -9  11  18       50.75     -365.89    665.25 o 
  -7  11  18    63057.88    65630.50   2026.50 o 
  -5  11  18      259.75       29.81    746.91 o 
  -3  11  18     9441.87     7938.05   1080.93 o 
  -1  11  18    36467.10    39057.51   1455.71 o 
   1  11  18     3288.73     3002.20    695.76 o 
   3  11  18    48652.93    50993.55   1869.24 o 
   5  11  18     6894.31     6039.79   1286.12 o 
   7  11  18      721.97     1712.32   1084.34 o 
   9  11  18      490.70      -38.69    899.14 o 
  11  11  18      208.49    -1230.49   1230.49 o 
  13  11  18     3404.67     2630.75   1136.44 o 
  15  11  18     2399.71      -98.18   1006.39 o 
 -20  12  18     2354.36     2012.40   1456.58 o 
 -18  12  18     4863.39     3019.45   1452.84 o 
 -16  12  18       36.97      378.37   1259.85 o 
 -14  12  18     8732.92     8419.04   1077.78 o 
 -12  12  18     2271.17     1118.13    768.90 o 
 -10  12  18     1149.87      462.49    704.00 o 
  -8  12  18    44443.14    46096.28   2408.34 o 
  -6  12  18    12929.66    11693.43    995.76 o 
  -4  12  18     3425.02     3289.75    846.05 o 
  -2  12  18     5728.73     3911.65    866.41 o 
   0  12  18    49602.45    48414.29   1783.65 o 
   2  12  18     5632.49     4444.35    898.57 o 
   4  12  18    19902.89    18349.17   1342.96 o 
   6  12  18      328.93     -362.54   1252.07 o 
   8  12  18     1024.08    -1261.97   1261.97 o 
  10  12  18    14847.22    17086.87   1607.84 o 
  12  12  18      265.53      943.51   1107.06 o 
  14  12  18     2540.81     2779.53   1506.40 o 
 -19  13  18       38.55      805.74   1468.30 o 
 -17  13  18    13235.08    15617.93   2056.17 o 
 -15  13  18    15460.56    13076.39   2601.98 o 
 -13  13  18       17.83       -4.37   1495.81 o 
 -11  13  18    13250.04    10769.47   1305.65 o 
  -9  13  18    13990.28    11548.62   1277.22 o 
  -7  13  18    22172.88    24231.48   1711.35 o 
  -5  13  18     3076.17     2946.73   1034.40 o 
  -3  13  18    11566.76     8812.14   1741.84 o 
  -1  13  18     3699.44     3796.34   1138.57 o 
   1  13  18    16087.94    14214.22   1147.96 o 
   3  13  18      496.21      705.90   1059.97 o 
   5  13  18     1359.78      321.98   1149.78 o 
   7  13  18    10672.47    13135.20   1774.31 o 
   9  13  18    17898.37    17627.75   1749.30 o 
  11  13  18      382.08     1680.49   1285.54 o 
 -16  14  18       72.19    -1033.22   1674.65 o 
 -14  14  18    49003.64    49947.10   3479.08 o 
 -12  14  18     3238.20     3147.20   1337.07 o 
 -10  14  18       33.34     -404.04   1169.96 o 
  -8  14  18     5219.64     8404.19   1457.60 o 
  -6  14  18     3330.81     3228.14   1780.35 o 
  -4  14  18     7392.59     7464.19   1536.91 o 
  -2  14  18      286.54      813.23   1063.19 o 
   0  14  18        3.03     -582.78    958.29 o 
   2  14  18     1216.59     1622.27    979.18 o 
   4  14  18        2.45     -454.64   1189.82 o 
   6  14  18    24896.01    24730.46   1691.27 o 
   8  14  18     2687.25      850.14   1214.14 o 
  10  14  18    34800.00    33785.93   2317.14 o 
 -13  15  18     3155.62    -2085.25   2494.85 o 
 -11  15  18      165.70     -339.82   1856.48 o 
  -9  15  18    11834.88    14769.04   2548.35 o 
  -7  15  18     1127.93    -1932.54   1932.54 o 
  -5  15  18    26476.04    28314.96   2604.46 o 
  -3  15  18    27718.22    28126.16   2258.74 o 
  -1  15  18      942.60     1775.12   1151.97 o 
   1  15  18    16244.09    18187.05   1584.26 o 
   3  15  18     2274.55     1053.41   1447.25 o 
   5  15  18      179.26      -71.06   1072.68 o 
   7  15  18     1696.20     2214.23   1804.50 o 
  -8  16  18    15253.33    17343.99   4071.98 o 
  -6  16  18     5011.11     2183.98   2194.49 o 
  -4  16  18     8518.56     6737.59   3481.76 o 
  -2  16  18     4401.19     4048.49   2366.57 o 
   0  16  18     4943.15     2311.20   4579.88 o 
   2  16  18    20281.54    24468.90   3921.87 o 
 -29   1  19    39348.21    42480.53   2207.81 o 
 -27   1  19     1833.04     1734.56   1097.99 o 
 -25   1  19    10751.29     9605.56   1271.86 o 
 -23   1  19      103.50      806.87    788.81 o 
 -21   1  19    14023.80    13608.98   1054.95 o 
 -19   1  19    31253.36    33488.11   1205.70 o 
 -17   1  19     1661.65      347.24    602.17 o 
 -15   1  19    10088.07     9349.96    628.14 o 
 -13   1  19     5486.08     6662.28    604.66 o 
 -11   1  19    49764.94    51168.95   1303.95 o 
  -9   1  19     4279.86     4212.17    405.85 o 
  -7   1  19    21515.72    21857.76    745.83 o 
  -5   1  19   328325.03   319796.13   4273.52 o 
  -3   1  19      362.99      280.06    202.21 o 
  -1   1  19   128147.91   135795.86   1849.03 o 
   1   1  19     1863.93     1389.33    197.67 o 
   3   1  19    17437.21    16841.33    435.85 o 
   5   1  19   216981.61   216874.13   2545.38 o 
   7   1  19        6.49       34.42    226.26 o 
   9   1  19      214.78      127.83    254.30 o 
  11   1  19     8224.94     7195.78    445.53 o 
  13   1  19    18160.14    18120.53   1148.27 o 
  15   1  19    13343.72    13955.45    958.37 o 
  17   1  19      425.64      617.95    686.77 o 
  19   1  19    38261.92    37473.21   1951.75 o 
  21   1  19     6442.14     5017.53   1013.49 o 
 -28   2  19      272.25     1332.11   1231.70 o 
 -26   2  19      415.01      -59.87    859.47 o 
 -24   2  19     2542.22     2835.81   1050.02 o 
 -22   2  19      241.49     1240.45    679.92 o 
 -20   2  19    31439.79    32749.84   1234.10 o 
 -18   2  19     5817.65     4483.39    688.44 o 
 -16   2  19    91668.27    92295.05   2027.33 o 
 -14   2  19    76487.07    76907.88   1533.44 o 
 -12   2  19     8016.55     7112.83    607.16 o 
 -10   2  19    20029.25    18416.61    803.27 o 
  -8   2  19      549.71      -36.04    290.66 o 
  -6   2  19     7583.33     7112.25    422.78 o 
  -4   2  19     2433.48     2313.47    228.95 o 
  -2   2  19    12495.10    13980.60    418.89 o 
   0   2  19    21944.18    22501.87    521.43 o 
   2   2  19     2497.88     2099.85    206.31 o 
   4   2  19    83877.38    82471.78    975.12 o 
   6   2  19    50183.14    48573.43    885.67 o 
   8   2  19    69291.69    65940.05   1057.86 o 
  10   2  19    48092.50    50461.63   1074.73 o 
  12   2  19     3600.33     3092.45    464.64 o 
  14   2  19    20401.03    20735.65    949.96 o 
  16   2  19     1956.83     1641.01    654.92 o 
  18   2  19       13.06     -741.79    741.79 o 
  20   2  19      399.01     1511.50   1299.22 o 
  22   2  19      405.32     -290.86   1289.03 o 
 -29   3  19      153.39    -1002.13   1002.13 o 
 -27   3  19      401.84     -997.53    997.53 o 
 -25   3  19    15495.85    16079.82   1396.37 o 
 -23   3  19    15956.74    17722.64   1236.93 o 
 -21   3  19    53481.19    55400.85   1752.56 o 
 -19   3  19    73343.13    70936.29   2519.21 o 
 -17   3  19    17493.34    18095.92   1381.51 o 
 -15   3  19    60967.04    58752.30   1476.17 o 
 -13   3  19    33208.64    32315.49   1219.55 o 
 -11   3  19   342588.94   347958.88   5652.52 o 
  -9   3  19   145380.36   144218.69   2282.85 o 
  -7   3  19     4035.23     3567.64    389.15 o 
  -5   3  19     6496.30     6014.30    315.67 o 
  -3   3  19     3432.01     3156.78    232.11 o 
  -1   3  19    29768.14    29996.56    590.46 o 
   1   3  19    85631.00    84702.16   1199.73 o 
   3   3  19    78856.63    79373.06   1074.78 o 
   5   3  19   311265.09   306594.91   3594.52 o 
   7   3  19      346.46      553.70    309.66 o 
   9   3  19        6.47      -52.48    250.40 o 
  11   3  19    11717.38    12370.87    598.48 o 
  13   3  19    63077.02    62203.33   1589.77 o 
  15   3  19   110725.26   117028.33   2892.55 o 
  17   3  19     1062.49      370.54    876.47 o 
  19   3  19     5101.30     3973.99   1127.48 o 
  21   3  19       59.68    -1414.40   3693.55 o 
 -28   4  19      498.65    -1244.96   1244.96 o 
 -26   4  19     7477.21     7085.03   1461.82 o 
 -24   4  19    28108.56    30524.59   1645.08 o 
 -22   4  19     9778.28    10814.78   1253.49 o 
 -20   4  19    29365.90    31246.63   1372.39 o 
 -18   4  19       33.09      270.83    593.30 o 
 -16   4  19     1395.63     1890.95    499.89 o 
 -14   4  19    31812.19    29301.05   1072.86 o 
 -12   4  19     1930.37      545.62    408.51 o 
 -10   4  19   120880.80   122026.20   2309.71 o 
  -8   4  19    12440.60    13573.00    652.83 o 
  -6   4  19    46997.95    44035.66   1017.70 o 
  -4   4  19     6730.89     8039.53    428.15 o 
  -2   4  19    15887.65    15563.87    457.29 o 
   0   4  19   185919.61   189849.97   2253.89 o 
   2   4  19    56740.91    58884.17    853.07 o 
   4   4  19   115606.34   117104.34   1572.89 o 
   6   4  19        5.78       -7.88    146.85 o 
   8   4  19     9376.06     7518.15    649.25 o 
  10   4  19     7628.80     7634.72    472.29 o 
  12   4  19     4405.96     5172.95    460.43 o 
  14   4  19    19824.96    21110.99    897.93 o 
  16   4  19    14893.12    17511.94   1549.86 o 
  18   4  19     4366.08     4766.71   1176.46 o 
  20   4  19      918.36      -56.06   1123.58 o 
  22   4  19      517.09    -2567.01   2567.01 o 
 -27   5  19       96.73     1707.47   1557.89 o 
 -25   5  19    11193.53    11525.16   1292.91 o 
 -23   5  19     1468.55     1020.29   1018.03 o 
 -21   5  19    17001.68    16795.06   1498.56 o 
 -19   5  19    15344.93    15883.95   1183.75 o 
 -17   5  19     3610.87     3390.20    783.00 o 
 -15   5  19     5828.39     6362.90    732.76 o 
 -13   5  19    32496.10    31336.65   1274.80 o 
 -11   5  19     8196.58     7778.54    563.09 o 
  -9   5  19    28108.33    29188.29   2036.70 o 
  -7   5  19    28478.69    28156.09   1590.36 o 
  -5   5  19   196541.17   195096.33   2856.19 o 
  -3   5  19    41661.81    39549.52    884.89 o 
  -1   5  19    64788.50    65008.07   1046.98 o 
   1   5  19    31131.85    30880.23    703.41 o 
   3   5  19    20512.98    21093.68    498.81 o 
   5   5  19    46619.08    45621.79    757.62 o 
   7   5  19     2258.13     3082.08    310.71 o 
   9   5  19      100.32     -153.37    329.17 o 
  11   5  19     5448.35     5798.83    689.62 o 
  13   5  19     2259.98     2070.23    721.62 o 
  15   5  19     9265.53     7224.94   1165.41 o 
  17   5  19     1550.85     1543.24   1070.99 o 
  19   5  19    18865.54    18614.01   1834.96 o 
  21   5  19     3722.76     -185.51   1588.22 o 
 -26   6  19      102.66     1815.14   1778.18 o 
 -24   6  19    18217.65    21609.46   2039.07 o 
 -22   6  19      990.51      805.81   1071.73 o 
 -20   6  19      509.42     1632.08    834.72 o 
 -18   6  19     9822.18     8709.03   1298.31 o 
 -16   6  19    30187.31    29072.38   1513.26 o 
 -14   6  19     4578.57     5306.34    609.91 o 
 -12   6  19       24.54       67.48    456.54 o 
 -10   6  19    28370.22    27842.50   1293.98 o 
  -8   6  19    16658.16    15624.96   1136.16 o 
  -6   6  19   142240.36   149450.67   3754.28 o 
  -4   6  19    32333.61    30307.09    945.45 o 
  -2   6  19    11743.67     9353.05    492.58 o 
   0   6  19   131181.95   128602.98   1816.24 o 
   2   6  19      478.55      687.61    239.61 o 
   4   6  19    20642.77    19377.89    539.47 o 
   6   6  19     3503.33     3288.27    244.83 o 
   8   6  19     8409.13     8400.83    757.27 o 
  10   6  19    21808.10    21119.55   1025.37 o 
  12   6  19       74.03     -548.60    548.60 o 
  14   6  19       51.38     -345.37    845.19 o 
  16   6  19     1211.55      382.81    960.61 o 
  18   6  19    12019.96    11189.49   1482.06 o 
  20   6  19      452.08      464.60   1408.33 o 
 -25   7  19     3496.83     3232.77   1426.77 o 
 -23   7  19       74.95      317.14   1510.72 o 
 -21   7  19       12.12        3.08   1839.98 o 
 -19   7  19    15656.49    17798.37   3094.57 o 
 -17   7  19    30718.01    34501.11   2859.32 o 
 -15   7  19        4.04     -153.03    560.41 o 
 -13   7  19     6795.61     6120.43    682.79 o 
 -11   7  19     5018.95     5503.24    580.41 o 
  -9   7  19      989.35      784.46    576.87 o 
  -7   7  19    29326.47    30006.45   1145.87 o 
  -5   7  19    87990.64    84556.41   2135.54 o 
  -3   7  19     3377.13     3868.00    537.10 o 
  -1   7  19    33872.07    32208.37    666.21 o 
   1   7  19    30060.11    28899.46    748.49 o 
   3   7  19      519.98      782.35    408.48 o 
   5   7  19    27289.24    25388.50    593.62 o 
   7   7  19    36363.84    35509.63   1647.00 o 
   9   7  19     1967.18      972.37    680.20 o 
  11   7  19    17699.34    19114.19   1062.32 o 
  13   7  19    13876.50    13379.81   1036.78 o 
  15   7  19     2325.60     3519.61    969.46 o 
  17   7  19     2852.71     3164.47   1493.15 o 
  19   7  19    18296.60    16715.19   1855.99 o 
 -26   8  19     4078.64     -144.89   1324.74 o 
 -24   8  19     2274.24     1020.52   1729.67 o 
 -22   8  19     4525.32     4572.17   1570.03 o 
 -20   8  19    27951.36    28799.22   1844.54 o 
 -18   8  19    35228.49    35775.00   1690.45 o 
 -16   8  19   123780.87   120378.02   3237.60 o 
 -14   8  19    47894.20    49602.23   1771.33 o 
 -12   8  19    29767.74    30838.32   1672.41 o 
 -10   8  19      224.58     1087.58    485.95 o 
  -8   8  19    11857.15    12955.67   1089.28 o 
  -6   8  19    24848.45    24245.81   1404.86 o 
  -4   8  19      599.94      875.31    467.55 o 
  -2   8  19      817.02     1433.92    419.44 o 
   0   8  19    13886.26    13775.27    661.11 o 
   2   8  19    16649.02    14995.77    781.38 o 
   4   8  19     2105.62     2194.69    580.35 o 
   6   8  19    55332.48    54810.71   1870.11 o 
   8   8  19    42497.39    42063.54   1420.76 o 
  10   8  19    86308.27    92686.77   2382.49 o 
  12   8  19     5302.75     4935.71    899.31 o 
  14   8  19     8322.01     9004.23   1224.51 o 
  16   8  19     3588.59     2641.15   1145.68 o 
  18   8  19      275.19      476.60   1473.12 o 
 -25   9  19     8299.27     6897.28   1833.76 o 
 -23   9  19        8.77     -167.66   1823.06 o 
 -21   9  19     4502.12     2495.95   1247.93 o 
 -19   9  19     9751.64    11528.21   1210.05 o 
 -17   9  19    25900.08    25834.31   1632.99 o 
 -15   9  19     9813.56     8984.76   1051.06 o 
 -13   9  19      457.81      394.72    515.84 o 
 -11   9  19    23911.43    23505.80   1277.72 o 
  -9   9  19    62920.77    63601.59   2625.88 o 
  -7   9  19     3820.49     2676.12    601.29 o 
  -5   9  19    32297.53    32671.89   1311.02 o 
  -3   9  19     3562.84     4480.80    737.27 o 
  -1   9  19    13458.33    12770.58   1390.86 o 
   1   9  19     1287.60     1756.78    779.56 o 
   3   9  19    26129.65    26174.54   1402.28 o 
   5   9  19    30127.51    28423.97    856.00 o 
   7   9  19    21024.55    19279.88   1140.54 o 
   9   9  19     2115.72     1617.71    750.19 o 
  11   9  19     2065.48     2007.57    873.95 o 
  13   9  19    17723.03    19197.34   1319.19 o 
  15   9  19    23825.01    21882.07   1599.52 o 
  17   9  19     2630.78      161.73   1415.24 o 
 -22  10  19     7959.73     9349.10   1744.29 o 
 -20  10  19     5389.99     2995.07   1662.60 o 
 -18  10  19       11.67     -934.39   1041.51 o 
 -16  10  19      599.82     1518.24    943.27 o 
 -14  10  19     6802.65     6852.97   1070.78 o 
 -12  10  19     1692.96      966.90    601.00 o 
 -10  10  19    67385.68    69795.01   2016.38 o 
  -8  10  19    16929.02    16182.87   1033.71 o 
  -6  10  19    15542.13    13811.20   1228.92 o 
  -4  10  19     5319.30     4372.00    811.51 o 
  -2  10  19    23769.14    25003.53   1090.25 o 
   0  10  19    52416.61    49110.43   2503.86 o 
   2  10  19     4328.48     3834.73    755.40 o 
   4  10  19    28824.84    30662.33   1396.54 o 
   6  10  19       17.04       53.99    802.05 o 
   8  10  19      240.75     -854.25    854.25 o 
  10  10  19     1245.39     1603.32    935.31 o 
  12  10  19     5795.25     2702.06   1282.39 o 
  14  10  19    10792.47     9154.16   1841.44 o 
  16  10  19    19113.57    16608.51   1948.92 o 
 -21  11  19     2245.36      507.61   1546.26 o 
 -19  11  19      172.77      686.32   1300.27 o 
 -17  11  19        0.33      223.66   1008.12 o 
 -15  11  19      221.19     1206.93    889.00 o 
 -13  11  19    11145.70     7672.70   1126.40 o 
 -11  11  19     7858.16     9500.34   1294.01 o 
  -9  11  19    37642.72    40600.65   1648.17 o 
  -7  11  19    42894.59    40113.93   1705.31 o 
  -5  11  19     2739.15     3120.04    770.44 o 
  -3  11  19    21514.62    23039.70   1413.35 o 
  -1  11  19        9.58      149.21    652.85 o 
   1  11  19    72081.69    75138.90   3193.92 o 
   3  11  19    23760.48    23948.46   1672.23 o 
   5  11  19     1652.08      732.61   1112.15 o 
   7  11  19      320.68      712.75    902.93 o 
   9  11  19       60.28     -574.02    938.14 o 
  11  11  19      337.31       71.81    869.65 o 
  13  11  19    10461.65    11521.98   1851.53 o 
  15  11  19     1310.73      779.99   1544.15 o 
 -20  12  19      168.47    -1420.60   1420.60 o 
 -18  12  19      108.05     -275.25   1294.22 o 
 -16  12  19     7332.47     4205.86   1725.80 o 
 -14  12  19     6673.85     6707.58   1032.78 o 
 -12  12  19    11480.35    10336.56   1137.01 o 
 -10  12  19     2622.76     1668.37    919.22 o 
  -8  12  19    14137.20    13483.16   1420.65 o 
  -6  12  19    27628.45    28828.71   1412.78 o 
  -4  12  19    14486.61    15081.95   1199.09 o 
  -2  12  19    15881.86    14354.03   1167.09 o 
   0  12  19    22199.87    22381.98   1414.31 o 
   2  12  19    18101.55    17700.15   1253.79 o 
   4  12  19       14.17       82.85    747.17 o 
   6  12  19      398.21      -23.92   1340.10 o 
   8  12  19     1659.09     1905.95   1040.28 o 
  10  12  19     5885.46     5574.72   1304.41 o 
  12  12  19     2632.65     2821.06   1263.55 o 
  14  12  19     4219.94     -575.08   2112.18 o 
 -17  13  19    42385.45    53609.44   2796.26 o 
 -15  13  19        9.69      835.05   1582.80 o 
 -13  13  19    16731.86    17041.54   2185.52 o 
 -11  13  19     2006.51     1399.57   1140.00 o 
  -9  13  19        0.82     -879.11    879.11 o 
  -7  13  19     8946.17     7601.50   1689.40 o 
  -5  13  19      483.18     1598.26   1039.45 o 
  -3  13  19     6507.69     6964.51   1208.35 o 
  -1  13  19      417.58      220.03    853.53 o 
   1  13  19     6431.96     5508.91   1020.45 o 
   3  13  19       17.02     1119.61    923.51 o 
   5  13  19       29.42      143.95    905.28 o 
   7  13  19    45701.05    42671.30   2431.58 o 
   9  13  19     4179.26     3583.00   1296.00 o 
  11  13  19    24109.96    24595.27   2188.65 o 
 -16  14  19    11657.56     7914.67   2216.67 o 
 -14  14  19     9857.54     8214.49   1626.90 o 
 -12  14  19     1444.20    -1392.71   1392.71 o 
 -10  14  19       24.84     -805.03   1704.22 o 
  -8  14  19     4070.51     1473.84   1442.80 o 
  -6  14  19      537.36      787.38   2052.23 o 
  -4  14  19     4198.56     2885.76   1346.97 o 
  -2  14  19     3198.27     2901.46   1003.39 o 
   0  14  19      357.90     -389.42    937.32 o 
   2  14  19       92.41     -655.87    977.00 o 
   4  14  19     4021.40     5554.31   1453.89 o 
   6  14  19     1282.41     1691.37   1219.23 o 
   8  14  19    10025.27     8903.11   1663.71 o 
 -13  15  19     1856.55      252.20   2693.64 o 
 -11  15  19       16.68    -2116.96   2239.74 o 
  -9  15  19     9565.36     7236.83   2274.84 o 
  -7  15  19     9113.41    11232.21   2850.94 o 
  -5  15  19    11288.08     9779.93   1985.20 o 
  -3  15  19        2.60      241.91   1636.00 o 
  -1  15  19    10371.73    11763.52   1503.07 o 
   1  15  19      834.78     2417.05   1226.25 o 
   3  15  19     2818.24     2247.90   1080.34 o 
   5  15  19       57.08     2484.15   1422.79 o 
  -6  16  19      499.54     1245.24   2474.71 o 
  -4  16  19    10466.65     5432.75   3214.67 o 
  -2  16  19    13621.60    13860.01   8780.58 o 
   0  16  19     2647.80     4314.29   4276.01 o 
 -28   0  20    68300.50    68874.23   3771.80 o 
 -26   0  20      431.79     -129.72    983.90 o 
 -24   0  20     1684.48     2046.93   1383.21 o 
 -22   0  20     4962.31     4962.07   1114.04 o 
 -20   0  20    20203.58    19788.11   1456.87 o 
 -18   0  20     1754.89     1103.46    709.93 o 
 -16   0  20     7198.31     5386.88   1747.89 o 
 -14   0  20    43098.88    44385.28   1524.50 o 
 -12   0  20    17331.79    17753.10   1058.74 o 
 -10   0  20     6285.61     4741.66    785.83 o 
  -8   0  20    94981.00    95166.70   2596.31 o 
  -6   0  20    18330.89    15172.65    870.87 o 
  -4   0  20  1091606.00  1068467.25  17437.60 o 
  -2   0  20    26337.54    22157.59   1112.58 o 
   0   0  20   131772.39   131247.42   6255.32 o 
   2   0  20       55.94      152.18    228.36 o 
   4   0  20     3568.37     3758.98    397.77 o 
   6   0  20    98677.67    98055.02   1862.84 o 
   8   0  20      130.13      221.17    290.11 o 
  10   0  20    18514.51    17170.98   1571.85 o 
  12   0  20    25542.27    26106.25   1379.90 o 
  14   0  20       71.46     -335.66    901.30 o 
  16   0  20     2899.86     2956.68    913.34 o 
  18   0  20     7625.96     7869.17   1222.84 o 
  20   0  20   116853.60   130629.98  11685.26 o 
  22   0  20    14785.22    13406.81   2072.41 o 
 -29   1  20        4.11     1380.53   1267.08 o 
 -27   1  20      648.48     1287.93   1034.90 o 
 -25   1  20     1368.87      318.64    900.17 o 
 -23   1  20     8115.06     7926.14   1069.95 o 
 -21   1  20     2572.76     1061.95    617.76 o 
 -19   1  20    49700.43    50664.18   1432.82 o 
 -17   1  20    18002.78    18312.98   1405.97 o 
 -15   1  20   101677.62   102918.36   2189.66 o 
 -13   1  20    69221.17    71236.86   1702.64 o 
 -11   1  20     4203.61     3662.65    416.07 o 
  -9   1  20    12396.72    13266.27    591.03 o 
  -7   1  20     7023.78     5829.30    542.37 o 
  -5   1  20       40.68      171.55    277.82 o 
  -3   1  20     2305.65     2981.71    241.44 o 
  -1   1  20       92.90       94.98    213.90 o 
   1   1  20    38939.89    43124.65    778.62 o 
   3   1  20     2759.92     2258.91    252.05 o 
   5   1  20   109585.92   109504.56   1294.35 o 
   7   1  20    73251.11    70604.20    993.66 o 
   9   1  20    17609.52    16446.73    516.85 o 
  11   1  20    64483.04    68072.32   1653.75 o 
  13   1  20      841.95      858.07    517.98 o 
  15   1  20    14243.02    15027.49    917.96 o 
  17   1  20      149.72      486.09    674.42 o 
  19   1  20        0.00     -419.61    973.52 o 
  21   1  20       57.33     -816.80   1309.49 o 
 -28   2  20     2892.00     1348.27   1187.05 o 
 -26   2  20       10.64     -904.57    939.04 o 
 -24   2  20    49274.52    51219.72   1823.91 o 
 -22   2  20    31465.93    31420.49   1363.63 o 
 -20   2  20    18991.79    19310.87   1655.78 o 
 -18   2  20     8089.68     8899.25    873.45 o 
 -16   2  20     3145.23     3101.36    563.39 o 
 -14   2  20   118973.58   114951.73   2262.77 o 
 -12   2  20     2155.80     1380.50    381.85 o 
 -10   2  20   112759.85   111639.46   2346.10 o 
  -8   2  20     2842.76     2903.33    383.73 o 
  -6   2  20     1503.82     1461.83    440.05 o 
  -4   2  20    61446.01    59184.18    868.97 o 
  -2   2  20     3497.97     2565.45    302.96 o 
   0   2  20    47023.41    47823.34    805.69 o 
   2   2  20   104677.66    99518.54   1352.60 o 
   4   2  20    57136.94    54245.42    900.46 o 
   6   2  20   125868.95   124703.45   1774.05 o 
   8   2  20      172.64     -253.47    253.47 o 
  10   2  20    45968.86    45439.88   1043.82 o 
  12   2  20    33365.50    32077.77    992.23 o 
  14   2  20    37078.50    37668.87   1345.50 o 
  16   2  20    19710.77    18845.12   1149.65 o 
  18   2  20     1916.43     2000.48    745.77 o 
  20   2  20     4394.72     3679.32   1286.85 o 
  22   2  20      320.27      205.33   1651.23 o 
 -27   3  20       87.23       28.41   1548.97 o 
 -25   3  20     6725.67     5001.87   1123.16 o 
 -23   3  20     1041.75     2075.83    809.88 o 
 -21   3  20     2624.13     2005.76    780.48 o 
 -19   3  20     3450.37     2946.92    815.90 o 
 -17   3  20     2326.10     1801.60    485.79 o 
 -15   3  20     5920.15     6172.33    629.40 o 
 -13   3  20     1655.79     1449.90    443.86 o 
 -11   3  20     5700.29     5535.37    474.46 o 
  -9   3  20    13256.97    12767.17    500.12 o 
  -7   3  20     9304.24     8780.46    446.75 o 
  -5   3  20       45.86       75.77    178.14 o 
  -3   3  20      323.06      261.47    199.83 o 
  -1   3  20    20450.80    20737.67    527.28 o 
   1   3  20      843.77      903.51    212.69 o 
   3   3  20    73721.16    70622.44   1194.35 o 
   5   3  20     7068.68     6389.08    399.46 o 
   7   3  20    13011.81    14309.19    478.56 o 
   9   3  20    17845.07    18845.90    633.11 o 
  11   3  20      222.67      101.14    322.09 o 
  13   3  20    20058.78    20826.99   1185.85 o 
  15   3  20      198.68       48.47    532.84 o 
  17   3  20     3714.17     5645.11   1124.29 o 
  19   3  20      410.79     -994.00    994.00 o 
  21   3  20       86.51       87.15   1291.62 o 
 -28   4  20      536.22     2668.10   1543.37 o 
 -26   4  20     1755.86     1703.19   1044.70 o 
 -24   4  20    32339.20    34443.87   2196.87 o 
 -22   4  20     4031.29     2695.75    827.27 o 
 -20   4  20    57979.94    60279.57   2069.33 o 
 -18   4  20     9664.58    13080.81   1103.69 o 
 -16   4  20     2804.27     2376.01    532.16 o 
 -14   4  20   106019.88   105265.80   2456.99 o 
 -12   4  20    66507.93    68866.43   1947.36 o 
 -10   4  20    23651.70    23683.96    839.91 o 
  -8   4  20    24835.07    24423.05    506.11 o 
  -6   4  20     3114.15     2836.19    529.97 o 
  -4   4  20     2227.68     1798.62    324.74 o 
  -2   4  20     2766.04     2076.14    251.69 o 
   0   4  20   126183.42   124764.65   1870.31 o 
   2   4  20    73647.91    74006.55   1280.48 o 
   4   4  20    74813.77    74241.58   1202.10 o 
   6   4  20   106775.52   108335.52   1497.18 o 
   8   4  20      777.86     1459.57    322.14 o 
  10   4  20    55054.40    57148.32   1260.28 o 
  12   4  20    42538.91    43781.13   1223.87 o 
  14   4  20     7802.52     9532.18   1799.94 o 
  16   4  20    17731.85    19105.71   1459.60 o 
  18   4  20     2695.12     4540.72   1384.08 o 
  20   4  20     2617.81     2448.79   1275.48 o 
 -27   5  20    10630.67     8842.84   1741.70 o 
 -25   5  20    17240.26    14843.01   2674.53 o 
 -23   5  20    11928.34    13707.90   1397.17 o 
 -21   5  20     3461.85     5334.78   1485.70 o 
 -19   5  20    14043.12    13411.64   1460.61 o 
 -17   5  20     4986.65     4837.45    768.78 o 
 -15   5  20      191.82     -356.25    468.86 o 
 -13   5  20    69737.06    74727.53   2089.29 o 
 -11   5  20    18889.58    20603.02    937.01 o 
  -9   5  20   184891.89   189409.05   4207.79 o 
  -7   5  20    28342.09    23712.49   1031.38 o 
  -5   5  20    18926.00    18196.02    776.12 o 
  -3   5  20    53344.97    55713.88   1089.23 o 
  -1   5  20    29386.73    30988.53    632.60 o 
   1   5  20   174499.22   170780.78   2401.09 o 
   3   5  20     2453.04     2239.67    252.62 o 
   5   5  20    20658.80    20210.35    694.91 o 
   7   5  20      683.67      594.25    261.75 o 
   9   5  20     1017.91      438.11    298.69 o 
  11   5  20    20983.61    20560.60   1046.81 o 
  13   5  20     4205.64     3465.82    714.29 o 
  15   5  20    44506.97    46205.73   2866.79 o 
  17   5  20     2795.74     2882.02   1191.90 o 
  19   5  20    11044.75    11327.82   1613.62 o 
  21   5  20     3120.84     1949.23   1476.26 o 
 -26   6  20      945.20      227.26   1321.94 o 
 -24   6  20     1466.14     1705.95   1235.76 o 
 -22   6  20      157.67     -471.64    925.33 o 
 -20   6  20        8.00      634.96    735.37 o 
 -18   6  20     1031.64     1970.60    956.23 o 
 -16   6  20     4115.20     3744.77    728.71 o 
 -14   6  20     5632.10     4742.01    900.23 o 
 -12   6  20     8804.64     9062.33   1496.99 o 
 -10   6  20    27866.74    27187.20   1187.34 o 
  -8   6  20    38813.83    36379.86   1304.45 o 
  -6   6  20    24007.55    23820.98   1026.74 o 
  -4   6  20   344348.13   354703.03   5586.14 o 
  -2   6  20    48538.28    48187.49   1146.33 o 
   0   6  20    40305.30    40002.39    995.90 o 
   2   6  20    29414.36    28816.56    734.57 o 
   4   6  20     2927.93     2664.28    321.23 o 
   6   6  20     2594.36     2777.60    303.75 o 
   8   6  20    12003.48    13237.70    764.10 o 
  10   6  20     6968.54     6113.56    754.11 o 
  12   6  20      107.79      246.27    637.03 o 
  14   6  20     2769.86     1785.27   1627.97 o 
  16   6  20    12589.22    11501.22   1621.27 o 
  18   6  20     4334.78     3953.59   1312.34 o 
  20   6  20    43370.07    38211.98   3096.23 o 
 -25   7  20      972.66     2740.71   1524.47 o 
 -23   7  20     2292.24     3273.23   1340.12 o 
 -21   7  20      723.81     -875.40    875.40 o 
 -19   7  20    86939.59    95216.02   3982.74 o 
 -17   7  20    19767.44    21799.18   2938.69 o 
 -15   7  20   104239.67   109500.12   2612.77 o 
 -13   7  20     9553.62     9738.49    910.47 o 
 -11   7  20      846.91      709.18    558.98 o 
  -9   7  20     6692.83     7235.26    958.44 o 
  -7   7  20    46146.82    43825.88   1419.74 o 
  -5   7  20    17179.54    18865.48    866.71 o 
  -3   7  20    33707.27    33441.25   1104.55 o 
  -1   7  20      399.38      -92.15    380.65 o 
   1   7  20     1493.58     1285.83    329.33 o 
   3   7  20    12740.67    12359.51    589.34 o 
   5   7  20    37534.31    41096.09    965.30 o 
   7   7  20    62630.86    63477.72   1557.49 o 
   9   7  20    68356.68    74999.99   2178.85 o 
  11   7  20    35184.72    35130.61   1469.11 o 
  13   7  20     2207.63     1556.43    826.20 o 
  15   7  20       88.85      523.70    974.10 o 
  17   7  20      883.38      406.54   1350.47 o 
  19   7  20     4250.24     2723.70   2128.36 o 
 -24   8  20     5478.11     4919.95   2665.83 o 
 -22   8  20    10649.23     8568.27   1791.07 o 
 -20   8  20      264.76     -814.98    842.70 o 
 -18   8  20    20275.93    21512.88   1531.46 o 
 -16   8  20    50132.06    50622.46   2606.21 o 
 -14   8  20    10301.11    10394.57   1015.07 o 
 -12   8  20       80.75     -612.61    612.61 o 
 -10   8  20     9773.36     9103.20    776.00 o 
  -8   8  20     3797.96     2045.03    618.14 o 
  -6   8  20      693.83       45.69    492.83 o 
  -4   8  20     3872.34     3726.77    578.78 o 
  -2   8  20     7671.92     7911.16    788.83 o 
   0   8  20     5572.71     5918.02    853.28 o 
   2   8  20    14310.65    13178.49    949.19 o 
   4   8  20     4100.94     3656.38    571.10 o 
   6   8  20    47159.29    46727.38   1701.16 o 
   8   8  20    84650.60    92447.16   2392.60 o 
  10   8  20    28404.35    29336.88   1383.00 o 
  12   8  20      598.60      -91.89    832.47 o 
  14   8  20     2939.32     3012.49    853.56 o 
  16   8  20     2177.44     1495.21   1258.70 o 
  18   8  20      922.37     1305.42   1649.36 o 
 -23   9  20      122.70     1412.29   1620.28 o 
 -21   9  20     5199.11     6366.47   1310.98 o 
 -19   9  20    13013.41    13194.05   1396.20 o 
 -17   9  20     2971.76     2500.31    946.45 o 
 -15   9  20    30153.30    29648.89   1623.20 o 
 -13   9  20     1789.32     1074.12    559.82 o 
 -11   9  20     1720.97     1877.80    864.29 o 
  -9   9  20    41273.69    38535.30   1953.97 o 
  -7   9  20    35436.95    37727.40   1264.90 o 
  -5   9  20      731.46       86.25    529.36 o 
  -3   9  20      409.83      481.20    623.64 o 
  -1   9  20    85168.80    91269.93   2217.33 o 
   1   9  20    24581.38    23981.68   1033.85 o 
   3   9  20    29278.88    33070.00   1328.18 o 
   5   9  20     2858.36     2046.94    734.32 o 
   7   9  20    35363.73    35628.21   1773.08 o 
   9   9  20     6038.83     6104.17    842.63 o 
  11   9  20      339.51     -220.75    836.67 o 
  13   9  20    17735.75    20125.06   1467.41 o 
  15   9  20     6908.37     8638.70   1361.96 o 
  17   9  20    18427.46    20249.91   3354.08 o 
 -22  10  20      836.52      127.60   1394.54 o 
 -20  10  20     1825.08     2248.56   1509.57 o 
 -18  10  20      312.37     -192.11    972.42 o 
 -16  10  20        5.16     -516.64    735.40 o 
 -14  10  20     3524.58     3125.19    942.53 o 
 -12  10  20    45564.79    44324.57   1739.53 o 
 -10  10  20       28.20     -745.87    745.87 o 
  -8  10  20    36056.86    37338.73   1366.94 o 
  -6  10  20     3028.52     2975.05    736.29 o 
  -4  10  20     6815.00     7203.22    929.89 o 
  -2  10  20    31841.60    32211.66   1304.02 o 
   0  10  20    44239.51    45208.43   1630.10 o 
   2  10  20     1696.60     1419.64    622.41 o 
   4  10  20    17371.52    18138.92   1175.60 o 
   6  10  20     3883.58     3968.50    779.86 o 
   8  10  20      145.88     1237.83    885.93 o 
  10  10  20     1327.15     1918.11    890.43 o 
  12  10  20    18763.31    21831.13   1602.32 o 
  14  10  20     2440.57      864.75   1160.88 o 
  16  10  20     9840.64     9094.45   2543.43 o 
 -21  11  20      381.10     -129.19   1300.77 o 
 -19  11  20       65.96      827.97   1465.67 o 
 -17  11  20        2.24    -1028.66   1424.33 o 
 -15  11  20      604.69      776.03    914.91 o 
 -13  11  20    10848.09    10446.32   1225.45 o 
 -11  11  20     9970.60    11171.27    986.03 o 
  -9  11  20    62648.25    64244.00   2105.81 o 
  -7  11  20      185.61      865.21    830.47 o 
  -5  11  20      704.68      847.25    936.75 o 
  -3  11  20    25440.09    24602.21   1594.96 o 
  -1  11  20     3270.42     1675.38    991.00 o 
   1  11  20    60674.12    57621.08   2127.26 o 
   3  11  20       50.51      -88.62    873.97 o 
   5  11  20     3145.23     2165.78    846.58 o 
   7  11  20      582.62     -145.45    911.29 o 
   9  11  20        8.43      -22.48    943.90 o 
  11  11  20     4339.76     4122.95   1320.99 o 
  13  11  20        5.51      -74.92   1171.51 o 
  15  11  20    22145.22    22667.02   3660.73 o 
 -20  12  20     3657.09      463.23   1699.34 o 
 -18  12  20     3111.54     1808.03   1489.46 o 
 -16  12  20     8840.07     8269.27   1568.71 o 
 -14  12  20      493.15     1271.65   1673.07 o 
 -12  12  20     7285.85     6092.47   1373.20 o 
 -10  12  20    16113.57    16204.02   1505.76 o 
  -8  12  20        3.80    -1003.99   1003.99 o 
  -6  12  20    11730.62     8592.15   1075.72 o 
  -4  12  20    16590.16    18332.82   1569.58 o 
  -2  12  20    49559.45    49593.53   2198.29 o 
   0  12  20       24.12     -201.38    864.83 o 
   2  12  20    20550.44    18981.45   1328.63 o 
   4  12  20     3101.07     3263.82    939.54 o 
   6  12  20      609.84     -901.41    931.65 o 
   8  12  20    15656.14    19105.79   1788.67 o 
  10  12  20      450.90      231.56   1025.05 o 
  12  12  20      737.35     -617.21   1498.38 o 
 -17  13  20     4635.72     3267.36   1627.66 o 
 -15  13  20     9786.45     9019.90   2099.23 o 
 -13  13  20     6592.84     4697.99   1398.26 o 
 -11  13  20     6782.56    10034.92   1402.90 o 
  -9  13  20     3342.47     3055.68   1183.55 o 
  -7  13  20     6105.03     5989.31   1319.57 o 
  -5  13  20     6305.45     6033.22    886.02 o 
  -3  13  20     9915.25     7847.09   1568.06 o 
  -1  13  20     6012.02     5810.31   1198.23 o 
   1  13  20     5254.91     5263.04   1252.54 o 
   3  13  20    20003.55    18820.77   1525.20 o 
   5  13  20    28433.48    28364.21   2864.00 o 
   7  13  20     5948.95     5788.95   1175.75 o 
   9  13  20     6117.39     6722.55   1682.64 o 
  11  13  20     5149.06     4214.45   1875.26 o 
 -16  14  20    39983.43    27970.69   3377.34 o 
 -14  14  20     1000.31    -1608.78   1608.78 o 
 -12  14  20     1806.10     7140.91   1721.42 o 
 -10  14  20        0.20     -805.82   1443.84 o 
  -8  14  20     4506.10     5365.13   1607.19 o 
  -6  14  20     1437.44      252.87   1916.40 o 
  -4  14  20     2946.15     3594.97   1144.05 o 
  -2  14  20     5806.99     6122.79   1193.33 o 
   0  14  20      839.43     -238.25    810.40 o 
   2  14  20        7.21     -371.51   1166.33 o 
   4  14  20    13286.12    16725.17   2241.60 o 
   6  14  20     2605.41     3550.77   1552.18 o 
   8  14  20    52521.04    53220.04   3753.69 o 
 -11  15  20     3450.49     6022.44   2766.92 o 
  -9  15  20     5403.90     6715.70   2228.22 o 
  -7  15  20    29411.37    33577.98   2752.37 o 
  -5  15  20     9362.88     7058.10   1446.60 o 
  -3  15  20     9105.70     6930.41   2047.89 o 
  -1  15  20    21687.83    20621.74   1731.86 o 
   1  15  20      673.86      672.59   1134.29 o 
   3  15  20     4997.17     2944.65   1484.05 o 
   5  15  20     1540.41      973.34   1485.94 o 
 -29   1  21    13394.27    13082.55   1635.95 o 
 -27   1  21     7832.97     7886.38   1237.41 o 
 -25   1  21     1032.69      104.84    795.29 o 
 -23   1  21    20730.04    21316.29   1244.88 o 
 -21   1  21     6491.96     7001.63    895.19 o 
 -19   1  21     4281.99     3937.24    636.35 o 
 -17   1  21     5904.31     5874.43    694.10 o 
 -15   1  21     2110.73     1230.92    432.82 o 
 -13   1  21    14981.34    14058.86    839.58 o 
 -11   1  21      306.24      531.88    372.70 o 
  -9   1  21    82326.38    81013.68   1611.40 o 
  -7   1  21   147862.48   145712.94   2584.29 o 
  -5   1  21    74990.73    76090.85   1291.12 o 
  -3   1  21   230782.53   226652.73   2843.18 o 
  -1   1  21       28.52      353.68    234.62 o 
   1   1  21    21975.65    20059.44    627.86 o 
   3   1  21    70239.69    73217.14   1106.17 o 
   5   1  21    12239.90    10808.52    393.64 o 
   7   1  21     6190.67     6081.45    308.36 o 
   9   1  21      244.18      193.72    292.59 o 
  11   1  21    55356.04    54021.28   1480.75 o 
  13   1  21    14817.19    15744.46    868.03 o 
  15   1  21     1314.93     1923.09    644.71 o 
  17   1  21    30810.82    29850.28   1478.32 o 
  19   1  21      666.68     1114.83    897.68 o 
  21   1  21    34366.77    32069.99   2407.82 o 
 -28   2  21      311.49       33.39   1207.05 o 
 -26   2  21       72.57      570.74    975.30 o 
 -24   2  21       56.08      194.28    702.69 o 
 -22   2  21    19823.70    21989.45   1652.14 o 
 -20   2  21      855.79     1699.17    798.57 o 
 -18   2  21   105359.41   110106.12   2433.85 o 
 -16   2  21    22915.73    22568.67    987.87 o 
 -14   2  21    69756.60    67447.31   1570.22 o 
 -12   2  21    28333.78    23909.70    823.08 o 
 -10   2  21    20058.41    20672.83    787.81 o 
  -8   2  21     3846.60     3609.31    526.11 o 
  -6   2  21     8226.70     8486.06    729.74 o 
  -4   2  21     1443.77     1143.35    252.74 o 
  -2   2  21     5421.39     5341.31    375.50 o 
   0   2  21     6758.32     6848.44    314.81 o 
   2   2  21    73582.11    74457.01   1106.16 o 
   4   2  21     7671.79     7493.27    290.67 o 
   6   2  21   129950.63   133821.95   1943.89 o 
   8   2  21    36293.02    34273.59    816.21 o 
  10   2  21    35734.09    36217.86    924.09 o 
  12   2  21    16094.52    16156.79   1064.95 o 
  14   2  21     3614.22     2991.69    689.39 o 
  16   2  21     2801.08     3451.69    834.23 o 
  18   2  21      228.91      518.48    742.38 o 
  20   2  21        1.15      252.92   1212.80 o 
 -27   3  21    13438.68    10680.16   1473.65 o 
 -25   3  21     4360.31     4159.26    999.45 o 
 -23   3  21    99263.43   109884.41   3222.12 o 
 -21   3  21    14175.22    12625.09    995.72 o 
 -19   3  21    11755.74    11006.53   1345.35 o 
 -17   3  21     6954.30     7463.98    689.50 o 
 -15   3  21    16466.65    16767.15    942.53 o 
 -13   3  21   178190.61   181511.16   3873.77 o 
 -11   3  21    18355.38    18046.20    695.32 o 
  -9   3  21    33306.34    35528.31    908.40 o 
  -7   3  21     7895.20     6615.95    431.52 o 
  -5   3  21      789.78      486.62    232.79 o 
  -3   3  21    76545.84    76017.31   1035.24 o 
  -1   3  21     4852.72     4919.52    269.56 o 
   1   3  21   477294.09   501131.38   6797.88 o 
   3   3  21   199132.98   199159.39   3204.52 o 
   5   3  21    17309.00    16090.12    642.79 o 
   7   3  21     2578.65     2613.38    351.45 o 
   9   3  21      959.81      978.26    331.26 o 
  11   3  21   132396.42   143497.44   2473.92 o 
  13   3  21    44128.20    43322.07   2004.71 o 
  15   3  21    22717.26    22452.29   1251.84 o 
  17   3  21     5568.64     5469.24   1287.80 o 
  19   3  21      220.27     1514.71   1355.99 o 
  21   3  21     1091.27      701.53   1391.64 o 
 -28   4  21     7598.57     8258.88   2385.84 o 
 -26   4  21      696.53     -134.12   1176.88 o 
 -24   4  21    22650.83    26845.84   1672.61 o 
 -22   4  21     2179.93     3786.48   1187.61 o 
 -20   4  21      235.93     -167.93    684.14 o 
 -18   4  21     2761.32     1332.66    566.61 o 
 -16   4  21     6302.52     6221.08    760.10 o 
 -14   4  21    26828.71    25784.58   1866.86 o 
 -12   4  21    51300.82    53010.69   1276.64 o 
 -10   4  21    13125.63    12350.35    776.36 o 
  -8   4  21    41704.09    37204.92   1562.08 o 
  -6   4  21      373.82      717.15    373.09 o 
  -4   4  21    22662.58    21812.20    714.92 o 
  -2   4  21    17296.15    17242.18    471.85 o 
   0   4  21    98430.97    98708.29   1617.85 o 
   2   4  21    64734.29    64020.65   1070.47 o 
   4   4  21    27431.86    26196.78    795.93 o 
   6   4  21    17131.80    18802.99    624.22 o 
   8   4  21      780.52     -285.35    285.35 o 
  10   4  21     2691.09     1707.46    385.96 o 
  12   4  21    37346.05    38571.90   1462.68 o 
  14   4  21     5633.33     6029.75   1059.34 o 
  16   4  21    17274.26    13318.39   1390.15 o 
  18   4  21     1266.51     -196.03   1430.56 o 
  20   4  21      279.81      699.69   1726.41 o 
 -27   5  21     7590.31     9254.63   1848.63 o 
 -25   5  21     5364.93     4850.18   1213.82 o 
 -23   5  21     9650.48     7349.79   1533.38 o 
 -21   5  21      256.03       -9.50   1095.85 o 
 -19   5  21        8.46     -644.72    644.72 o 
 -17   5  21    18946.36    20635.61   1308.45 o 
 -15   5  21      549.51      -79.14    437.33 o 
 -13   5  21    13189.76    11675.71    663.52 o 
 -11   5  21    15477.77    15197.27    589.86 o 
  -9   5  21    76416.65    78763.47   1810.58 o 
  -7   5  21    69244.49    66563.21   1589.05 o 
  -5   5  21    11400.48    11047.38    746.23 o 
  -3   5  21    97889.45    97698.62   1879.28 o 
  -1   5  21    20470.98    20153.13    560.78 o 
   1   5  21    28722.51    28549.11    716.87 o 
   3   5  21     2690.75     2921.88    246.44 o 
   5   5  21     1671.12     1256.38    268.57 o 
   7   5  21     3589.75     2673.24    354.65 o 
   9   5  21      444.62      826.14    323.42 o 
  11   5  21    20800.82    21707.92   1509.75 o 
  13   5  21    16444.86    18462.06   1315.38 o 
  15   5  21     5322.41     3105.95   1461.13 o 
  17   5  21    15896.37    16967.98   1743.56 o 
  19   5  21     1364.10     1221.26   1293.19 o 
 -26   6  21     7775.57     9605.23   3052.12 o 
 -24   6  21     1145.32      783.76   1345.71 o 
 -22   6  21     6413.71     7320.03   2137.28 o 
 -20   6  21     1127.41     1237.83    877.44 o 
 -18   6  21    28413.91    29274.53   1886.46 o 
 -16   6  21      187.38     -107.83    582.79 o 
 -14   6  21     2810.68     2323.38    585.87 o 
 -12   6  21     7536.15     6622.04    491.51 o 
 -10   6  21    58945.22    57782.25   1826.51 o 
  -8   6  21    53529.89    52836.96   1640.98 o 
  -6   6  21   138589.30   135622.69   2523.53 o 
  -4   6  21     1455.24     1411.07    512.32 o 
  -2   6  21    91887.67    97856.63   1839.43 o 
   0   6  21    10222.25    10489.35    436.94 o 
   2   6  21    10541.28     8841.54    409.83 o 
   4   6  21     6683.47     7144.41    414.64 o 
   6   6  21    19996.63    21479.06    632.69 o 
   8   6  21    10716.20     9746.94    789.57 o 
  10   6  21     3953.94     2698.63    642.94 o 
  12   6  21      580.94      584.79    717.81 o 
  14   6  21       18.74     -415.47    776.70 o 
  16   6  21    12204.74    11274.16   1507.20 o 
  18   6  21     2065.26     1063.88   1780.15 o 
 -25   7  21      108.40     1523.37   1586.96 o 
 -23   7  21     1047.37    -1399.04   1520.85 o 
 -21   7  21    16177.40    17685.12   1742.57 o 
 -19   7  21     8260.42    10164.77   1492.34 o 
 -17   7  21      879.60     1512.32    975.77 o 
 -15   7  21    12627.51    11563.92   1035.72 o 
 -13   7  21     2937.35     1516.26    527.57 o 
 -11   7  21      803.64     1049.28    885.27 o 
  -9   7  21    15235.86    15001.35   1280.81 o 
  -7   7  21    75448.97    74966.22   2546.56 o 
  -5   7  21    11809.89    13296.65    787.16 o 
  -3   7  21   101204.13   101870.47   1949.41 o 
  -1   7  21     1616.05     1295.09    395.70 o 
   1   7  21     1469.53     1186.82    346.88 o 
   3   7  21    29391.23    30167.95    982.20 o 
   5   7  21    34282.63    34240.72    963.17 o 
   7   7  21     3249.23     2014.17    613.41 o 
   9   7  21    29516.84    27637.32   1188.47 o 
  11   7  21     9512.80     9317.26   1034.73 o 
  13   7  21       15.09     -119.60    871.88 o 
  15   7  21     7782.17     2139.59   1281.20 o 
  17   7  21    15992.32    17847.26   2516.54 o 
  19   7  21      141.51     1312.13   1842.30 o 
 -24   8  21     4240.84     7010.08   1805.87 o 
 -22   8  21    29554.85    30348.03   2512.43 o 
 -20   8  21       54.02     -331.26   1250.30 o 
 -18   8  21   119409.55   130822.49   4616.47 o 
 -16   8  21     3395.42     1527.72    941.09 o 
 -14   8  21    42362.39    40003.35   1699.01 o 
 -12   8  21     1364.10     1729.77    586.05 o 
 -10   8  21     2003.16     2930.67    589.36 o 
  -8   8  21     2390.33     1757.18    743.59 o 
  -6   8  21       15.35     -580.39    580.39 o 
  -4   8  21    17187.28    16550.94    846.13 o 
  -2   8  21     1508.10     1687.27    752.29 o 
   0   8  21    29241.04    27980.63   1076.25 o 
   2   8  21    21532.61    22041.26   1104.72 o 
   4   8  21    42364.39    41121.65   1254.76 o 
   6   8  21   113961.37   121225.81   2956.81 o 
   8   8  21    31248.17    31427.46   1403.84 o 
  10   8  21    32338.47    33943.55   1780.30 o 
  12   8  21     4050.62     2441.94    846.80 o 
  14   8  21     3887.82     1910.85   1097.69 o 
  16   8  21     2014.24        8.92   1077.66 o 
  18   8  21       20.94     2225.30   2327.65 o 
 -23   9  21    11358.84     8928.68   1996.17 o 
 -21   9  21    14705.60    13874.44   2707.38 o 
 -19   9  21     1850.27     2792.27   1196.73 o 
 -17   9  21       30.78      119.66    792.13 o 
 -15   9  21     6035.98     5400.94   1055.70 o 
 -13   9  21    28756.32    26409.65   1504.93 o 
 -11   9  21    13693.54    12441.30   1741.73 o 
  -9   9  21     4640.46     3589.29    659.47 o 
  -7   9  21    12256.52    13764.73   1057.52 o 
  -5   9  21    35882.96    32701.61   1307.98 o 
  -3   9  21    13824.71    13287.14   1140.45 o 
  -1   9  21    13805.29    12762.07    963.07 o 
   1   9  21    55269.42    57273.29   1763.61 o 
   3   9  21    38605.46    37879.24   1611.08 o 
   5   9  21     6812.72     8835.22   1789.10 o 
   7   9  21     1478.30     1114.01    915.88 o 
   9   9  21    13035.98    11788.67   1066.54 o 
  11   9  21    24069.09    24890.25   1483.30 o 
  13   9  21    19121.72    19924.82   1495.60 o 
  15   9  21      306.09      236.60   1124.26 o 
  17   9  21     5218.44     8716.66   4353.95 o 
 -22  10  21       27.90    -1296.01   1514.90 o 
 -20  10  21       19.35     -750.06   1426.95 o 
 -18  10  21     1368.13      975.97   1240.07 o 
 -16  10  21     3000.22     2837.04    921.61 o 
 -14  10  21     1615.96     2798.28   1037.29 o 
 -12  10  21    75591.71    79973.95   2229.64 o 
 -10  10  21        0.23     -205.25    592.83 o 
  -8  10  21    65133.81    66017.41   2420.64 o 
  -6  10  21     6886.95     7272.01   1190.21 o 
  -4  10  21    35682.27    33597.59   1457.59 o 
  -2  10  21     5766.55     4154.62    798.97 o 
   0  10  21    50375.74    52043.65   1740.59 o 
   2  10  21     7873.72     7242.40    920.74 o 
   4  10  21    10106.78    11572.53   1076.64 o 
   6  10  21      224.80      696.95    728.10 o 
   8  10  21     3602.37     1945.00   1057.00 o 
  10  10  21     1045.36     -202.24   1053.10 o 
  12  10  21    28669.12    29463.26   2089.26 o 
  14  10  21     4476.42     4900.44   1230.82 o 
  16  10  21    15728.03    15280.13   4525.59 o 
 -21  11  21      338.97     -637.87   2823.27 o 
 -19  11  21      339.22    -1656.87   1656.87 o 
 -17  11  21     1027.48       60.58   1329.18 o 
 -15  11  21     6147.44     4664.02   1978.34 o 
 -13  11  21       11.20     -584.23   1079.63 o 
 -11  11  21    70440.52    75031.98   2480.52 o 
  -9  11  21     9819.55     8160.52   1058.05 o 
  -7  11  21       64.67       -5.17    624.67 o 
  -5  11  21     1629.28      477.40    624.01 o 
  -3  11  21    13254.87    13622.98   1072.44 o 
  -1  11  21    51443.39    54015.41   2018.91 o 
   1  11  21      866.42      319.98    649.32 o 
   3  11  21     8318.25     8299.97    971.13 o 
   5  11  21     3145.91     2217.54   1009.96 o 
   7  11  21       77.97     -288.37    902.83 o 
   9  11  21     1762.32       80.60   1008.86 o 
  11  11  21      685.11      905.33   1160.67 o 
  13  11  21    20738.12    22276.48   1759.87 o 
 -20  12  21     2712.90     2197.19   1670.47 o 
 -18  12  21     9378.84     8908.94   1745.38 o 
 -16  12  21     1256.00     2639.27   1459.18 o 
 -14  12  21     2273.19     2059.16   1289.39 o 
 -12  12  21     2035.04      513.22   1168.03 o 
 -10  12  21    40577.49    44072.50   2327.02 o 
  -8  12  21    12579.03    10153.30   1175.25 o 
  -6  12  21    33260.26    34833.66   2600.71 o 
  -4  12  21     1024.88     1358.95   1170.71 o 
  -2  12  21    46212.53    47297.24   2222.88 o 
   0  12  21     6486.64     7731.25   1126.65 o 
   2  12  21    10056.67    10329.87   1135.27 o 
   4  12  21     2549.32     1001.96    938.54 o 
   6  12  21     4010.96     2422.02   1327.22 o 
   8  12  21      358.19     -367.74   1268.18 o
[truncated: 207,252 more chars]
